# Supplementary material for: Crystal structure of 2-(5-bromo-2-hy­droxy­benzyl­idene)-2,3-di­hydro-1H-indene-1,3-dione
Source: Acta Crystallogr E Crystallogr Commun. 2015 Apr 22;71(Pt 5):o324–5. doi: 10.1107/S2056989015007434 (PMC4420123; doi:10.1107/S2056989015007434)
Supplement: Supplementary file 1 [file e-71-0o324-sup1.cif]

##############################################################################
#                                                                            #
# This CIF contains the data in a paper accepted for publication in          #
# Acta Crystallographica Section E. It conforms to the requirements of       #
# Notes for Authors for Acta Crystallographica Section E, and has been       #
# peer reviewed under the auspices of the IUCr Commission on Journals.       #
#                                                                            #
# Full details of the Crystallographic Information File format               #
# are given in the paper "The Crystallographic Information File (CIF):       #
# a New Standard Archive File for Crystallography" by S. R. Hall, F. H.      #
# Allen and I. D. Brown [Acta Cryst. (1991), A47, 655-685].                  #
#                                                                            #
# The current version of the core CIF dictionary is obtainable from          #
# ftp://ftp.iucr.org/pub/cif_core.dic.                                       #
#                                                                            #
# Software is freely available for graphical display of the structure(s)     #
# in this CIF. For information consult the CIF software page                 #
# http://www.iucr.org/resources/cif/software.                                #
#                                                                            #
# This file may be used for bona fide research purposes within the           #
# scientific community so long as proper attribution is given to the journal # 
# article from which it was obtained.                                        #
#                                                                            #
##############################################################################
data_global
_audit_creation_method     'APEX2 v2014.9-0'
_journal_date_recd_electronic     2015-04-09
_journal_date_accepted     2015-04-15
_journal_name_full     'Acta Crystallographica, Section E'
_journal_year     2015
_journal_volume     71
_journal_issue      5
_journal_page_first     o324
_journal_page_last     o325
_journal_paper_category     HO
_journal_paper_doi     10.1107/S2056989015007434
_journal_coeditor_code     WM5145
_publ_contact_author_name
;
Mustafa R. Albayati
;
_publ_contact_author_address
;
Kirkuk University,
College of Science,
Department of Chemistry,
Kirkuk,
Iraq
;
_publ_contact_author_email     'shaabankamel@yahoo.com'
_publ_contact_author_fax     ?
_publ_contact_author_phone     ?
_publ_section_title
;\
Crystal structure of
2-(5-bromo-2-hydroxybenzylidene)-2,3-dihydro-1<i>H</i>-indene-1,3-dione
;
loop_
    _publ_author_name
    _publ_author_address
    'Joel T. Mague'
;
Department of Chemistry,
Tulane University,
New Orleans,
LA 70118,
USA
;
    'Mohamed, Shaaban K.'
;
Chemistry and Environmental Division,
Manchester Metropolitan University,
Manchester M1 5GD,
England
Chemistry Department,
Faculty of Science,
Minia University,
61519 El-Minia,
Egypt
;
    'Akkurt, Mehmet'
;
Department of Physics,
Faculty of Sciences,
Erciyes University,
38039 Kayseri,
Turkey
;
    'Antar A. Abdelhamid'
;
Department of Chemistry,
Faculty of Science,
Sohag University,
82524 Sohag,
Egypt
;
    'Mustafa R. Albayati'
;
Kirkuk University,
College of Science,
Department of Chemistry,
Kirkuk,
Iraq
;
data_I
_database_code_depnum_ccdc_archive 'CCDC 1059869'
_audit_creation_method     SHELXL-2014/6
_chemical_name_systematic
;
2-(5-Bromo-2-hydroxybenzylidene)-2,3-dihydro-1<i>H</i>-indene-1,3-dione
;
_chemical_name_common     ?
_chemical_formula_moiety     'C16 H9 Br O3'
_chemical_formula_sum     'C16 H9 Br O3'
_chemical_formula_iupac     'C16 H9 Br O3'
_chemical_formula_weight     329.14
_chemical_melting_point     ?
_shelx_space_group_comment
;
The symmetry employed for this shelxl refinement is uniquely defined
by the following loop, which should always be used as a source of
symmetry information in preference to the above space-group names.
They are only intended as comments.
;
_space_group_crystal_system     monoclinic
_space_group_name_H-M_alt     'P 21/c'
_space_group_name_Hall     '-P 2ybc'
loop_
    _space_group_symop_operation_xyz
    'x, y, z'
    '-x, y+1/2, -z+1/2'
    '-x, -y, -z'
    'x, -y-1/2, z-1/2'
_cell_length_a     13.8820(4)
_cell_length_b     3.86950(10)
_cell_length_c     24.0068(5)
_cell_angle_alpha     90
_cell_angle_beta     102.4830(10)
_cell_angle_gamma     90
_cell_volume     1259.07(6)
_cell_formula_units_Z     4
_cell_measurement_reflns_used     7789
_cell_measurement_theta_min     3.2607
_cell_measurement_theta_max     74.5323
_cell_measurement_temperature     150(2)
_exptl_crystal_description     needle
_exptl_crystal_colour     yellow
_exptl_crystal_size_max     0.224
_exptl_crystal_size_mid     0.066
_exptl_crystal_size_min     0.040
_exptl_crystal_density_diffrn     1.736
_exptl_crystal_density_meas     ?
_exptl_crystal_density_method     'not measured'
_exptl_crystal_F_000     656
_exptl_absorpt_coefficient_mu     4.497
_exptl_absorpt_correction_type     numerical
_exptl_absorpt_process_details
;
(<i>SADABS</i>; Bruker, 2014)
;
_shelx_estimated_absorpt_T_min     0.432
_shelx_estimated_absorpt_T_max     0.841
_exptl_absorpt_correction_T_min     0.67
_exptl_absorpt_correction_T_max     0.84
_diffrn_ambient_temperature     150(2)
_diffrn_radiation_type     CuK\a
_diffrn_radiation_wavelength     1.54178
_diffrn_radiation_monochromator     mirror
_diffrn_measurement_device_type     'Bruker D8 VENTURE PHOTON 100 CMOS'
_diffrn_measurement_method     '\w scans'
_diffrn_detector_area_resol_mean     10.4167
_diffrn_reflns_number     8943
_diffrn_reflns_av_R_equivalents     0.0199
_diffrn_reflns_theta_min     3.261
_diffrn_reflns_theta_max     74.513
_diffrn_reflns_theta_full     70.000
_diffrn_measured_fraction_theta_max     0.979
_diffrn_measured_fraction_theta_full     0.991
_diffrn_reflns_limit_h_min     -16
_diffrn_reflns_limit_h_max     17
_diffrn_reflns_limit_k_min     -4
_diffrn_reflns_limit_k_max     4
_diffrn_reflns_limit_l_min     -29
_diffrn_reflns_limit_l_max     29
_refine_special_details
;
Refinement of <i>F</i>^2^ against ALL reflections. The weighted <i>R</i>-factor
<i>wR</i> and goodness of fit <i>S</i> are based on <i>F</i>^2^, conventional
<i>R</i>-factors <i>R</i> are based on <i>F</i>, with <i>F</i> set to zero for
negative <i>F</i>^2^. The threshold expression of <i>F</i>^2^ >
\s(<i>F</i>^2^) is used only for calculating <i>R</i>-factors(gt) <i>etc</i>.
and is not relevant to the choice of reflections for refinement.
<i>R</i>-factors based on <i>F</i>^2^ are statistically about twice as large
as those based on <i>F</i>, and <i>R</i>- factors based on ALL data will be
even larger. H-atoms attached to carbon were placed in calculated positions
(C---H = 0.95 \%A) while that attached to oxygen was placed in a location
derived from a difference map and its coordinates adjusted to give O---H =
0.84 \%A. All were included as riding contributions with isotropic
displacement parameters 1.2 times those of the attached atoms.
;
_reflns_number_total     2510
_reflns_number_gt     2386
_reflns_threshold_expression     'I > 2\s(I)'
_refine_ls_structure_factor_coef     Fsqd
_refine_ls_matrix_type     full
_refine_ls_R_factor_all     0.0226
_refine_ls_R_factor_gt     0.0212
_refine_ls_wR_factor_gt     0.0551
_refine_ls_wR_factor_ref     0.0562
_refine_ls_goodness_of_fit_ref     1.088
_refine_ls_restrained_S_all     1.088
_refine_ls_number_reflns     2510
_refine_ls_number_parameters     181
_refine_ls_number_restraints     0
_refine_ls_hydrogen_treatment     constr
_refine_ls_weighting_scheme     calc
_refine_ls_weighting_details
              'w=1/[\s^2^(Fo^2^)+(0.0301P)^2^+0.6412P] where P=(Fo^2^+2Fc^2^)/3'
_atom_sites_solution_hydrogens     mixed
_atom_sites_solution_primary     direct
_atom_sites_solution_secondary     difmap
_refine_ls_shift/su_max     0.003
_refine_ls_shift/su_mean     0.000
_refine_diff_density_max     0.357
_refine_diff_density_min     -0.249
_refine_ls_extinction_method     none
_refine_ls_extinction_coef     .
loop_
    _atom_type_symbol
    _atom_type_description
    _atom_type_scat_dispersion_real
    _atom_type_scat_dispersion_imag
    _atom_type_scat_source
    'C' 'C' 0.0181 0.0091
                         'International Tables Vol C Tables 4.2.6.8 and 6.1.1.4'
    'H' 'H' 0.0000 0.0000
                         'International Tables Vol C Tables 4.2.6.8 and 6.1.1.4'
    'O' 'O' 0.0492 0.0322
                         'International Tables Vol C Tables 4.2.6.8 and 6.1.1.4'
    'Br' 'Br' -0.6763 1.2805
                         'International Tables Vol C Tables 4.2.6.8 and 6.1.1.4'
_computing_data_collection
;
<i>APEX2</i> (Bruker, 2014)
;
_computing_cell_refinement
;
<i>SAINT</i> (Bruker, 2014)
;
_computing_data_reduction
;
<i>SAINT</i>  (Bruker, 2014)
;
_computing_structure_solution
;
<i>SHELXT</i> (Sheldrick, 2008)
;
_computing_structure_refinement
;
<i>SHELXL2014</i> (Sheldrick, 2015)
;
_computing_molecular_graphics
;
<i>DIAMOND</i> (Brandenburg & Putz, 2012)
;
_computing_publication_material
;
<i>SHELXTL</i> (Sheldrick, 2008)
;
loop_
    _atom_site_type_symbol
    _atom_site_label
    _atom_site_fract_x
    _atom_site_fract_y
    _atom_site_fract_z
    _atom_site_U_iso_or_equiv
    _atom_site_adp_type
    _atom_site_calc_flag
    _atom_site_occupancy
    _atom_site_disorder_assembly
    _atom_site_disorder_group
    Br Br1 0.74761(2) 0.32460(5) 0.72665(2) 0.02597(8) Uani d 1 . .
    O O1 1.00458(9) -0.0525(4) 0.56417(5) 0.0324(3) Uani d 1 . .
    H H1 1.0561 -0.1618 0.5789 0.039 Uiso d 1 . .
    O O2 0.82877(9) 0.4018(4) 0.39794(5) 0.0275(3) Uani d 1 . .
    O O3 0.63542(9) 0.6391(4) 0.53435(5) 0.0331(3) Uani d 1 . .
    C C1 0.85867(12) 0.2074(4) 0.57969(6) 0.0188(3) Uani d 1 . .
    C C2 0.94845(11) 0.0308(4) 0.60120(6) 0.0216(3) Uani d 1 . .
    C C3 0.97616(11) -0.0550(4) 0.65901(6) 0.0227(3) Uani d 1 . .
    H H3 1.0370 -0.1702 0.6731 0.027 Uiso calc 1 . .
    C C4 0.91553(12) 0.0270(4) 0.69553(6) 0.0215(3) Uani d 1 . .
    H H4 0.9339 -0.0334 0.7348 0.026 Uiso calc 1 . .
    C C5 0.82703(12) 0.1991(4) 0.67450(6) 0.0195(3) Uani d 1 . .
    C C6 0.79773(12) 0.2902(4) 0.61786(6) 0.0195(3) Uani d 1 . .
    H H6 0.7370 0.4079 0.6046 0.023 Uiso calc 1 . .
    C C7 0.83772(12) 0.2944(4) 0.51956(6) 0.0196(3) Uani d 1 . .
    H H7 0.8883 0.2221 0.5011 0.024 Uiso calc 1 . .
    C C8 0.76223(11) 0.4559(4) 0.48379(6) 0.0193(3) Uani d 1 . .
    C C9 0.76467(11) 0.4982(4) 0.42218(6) 0.0195(3) Uani d 1 . .
    C C10 0.67288(11) 0.6780(4) 0.39402(7) 0.0191(3) Uani d 1 . .
    C C11 0.64124(13) 0.7720(4) 0.33723(7) 0.0235(3) Uani d 1 . .
    H H11 0.6801 0.7253 0.3100 0.028 Uiso calc 1 . .
    C C12 0.55046(13) 0.9372(4) 0.32177(7) 0.0262(3) Uani d 1 . .
    H H12 0.5268 1.0061 0.2833 0.031 Uiso calc 1 . .
    C C13 0.49331(12) 1.0039(5) 0.36193(7) 0.0269(3) Uani d 1 . .
    H H13 0.4315 1.1172 0.3502 0.032 Uiso calc 1 . .
    C C14 0.52519(12) 0.9075(5) 0.41869(7) 0.0243(3) Uani d 1 . .
    H H14 0.4862 0.9515 0.4459 0.029 Uiso calc 1 . .
    C C15 0.61626(12) 0.7441(4) 0.43405(7) 0.0202(3) Uani d 1 . .
    C C16 0.66754(12) 0.6133(4) 0.49114(7) 0.0216(3) Uani d 1 . .
loop_
    _atom_site_aniso_label
    _atom_site_aniso_U_11
    _atom_site_aniso_U_22
    _atom_site_aniso_U_33
    _atom_site_aniso_U_12
    _atom_site_aniso_U_13
    _atom_site_aniso_U_23
    Br1 0.03096(11) 0.02856(12) 0.02164(10) 0.00308(7) 0.01281(7) -0.00170(6)
    O1 0.0248(6) 0.0525(8) 0.0217(5) 0.0200(6) 0.0089(4) 0.0075(6)
    O2 0.0239(6) 0.0394(7) 0.0207(5) 0.0109(5) 0.0084(4) 0.0042(5)
    O3 0.0278(6) 0.0513(8) 0.0223(6) 0.0172(6) 0.0102(5) 0.0053(5)
    C1 0.0181(7) 0.0208(8) 0.0175(7) 0.0013(6) 0.0038(6) -0.0007(6)
    C2 0.0193(7) 0.0260(8) 0.0200(7) 0.0031(7) 0.0057(6) 0.0000(6)
    C3 0.0193(7) 0.0266(8) 0.0208(7) 0.0037(7) 0.0012(6) 0.0023(6)
    C4 0.0236(7) 0.0225(8) 0.0172(6) -0.0010(7) 0.0019(6) 0.0004(6)
    C5 0.0206(7) 0.0203(8) 0.0193(7) -0.0011(6) 0.0079(6) -0.0030(6)
    C6 0.0186(7) 0.0201(8) 0.0199(7) 0.0023(6) 0.0042(6) -0.0011(6)
    C7 0.0193(7) 0.0217(8) 0.0189(7) 0.0021(6) 0.0062(6) -0.0013(6)
    C8 0.0190(7) 0.0208(7) 0.0184(7) 0.0014(6) 0.0049(5) -0.0006(6)
    C9 0.0190(7) 0.0201(7) 0.0189(7) 0.0011(6) 0.0032(5) 0.0006(6)
    C10 0.0181(7) 0.0173(7) 0.0215(7) -0.0004(6) 0.0033(6) -0.0010(5)
    C11 0.0262(8) 0.0230(8) 0.0207(7) 0.0017(7) 0.0039(6) 0.0016(6)
    C12 0.0299(8) 0.0222(8) 0.0224(7) 0.0013(7) -0.0033(6) 0.0022(6)
    C13 0.0218(8) 0.0230(8) 0.0317(8) 0.0043(7) -0.0032(6) -0.0005(7)
    C14 0.0191(7) 0.0259(8) 0.0271(8) 0.0039(7) 0.0031(6) -0.0019(7)
    C15 0.0181(7) 0.0203(7) 0.0211(7) 0.0010(6) 0.0019(6) -0.0010(6)
    C16 0.0196(7) 0.0238(8) 0.0211(7) 0.0040(6) 0.0037(6) 0.0005(6)
_geom_special_details
;
All e.s.d.'s (except the e.s.d. in the dihedral angle between two l.s. planes)
are estimated using the full covariance matrix. The cell e.s.d.'s are taken
into account individually in the estimation of e.s.d.'s in distances, angles
and torsion angles; correlations between e.s.d.'s in cell parameters are only
used when they are defined by crystal symmetry. An approximate (isotropic)
treatment of cell e.s.d.'s is used for estimating e.s.d.'s involving l.s.
planes.
;
loop_
    _geom_bond_atom_site_label_1
    _geom_bond_atom_site_label_2
    _geom_bond_site_symmetry_2
    _geom_bond_distance
    _geom_bond_publ_flag
    Br1 C5 . 1.9014(15) ?
    O1 C2 . 1.3418(19) ?
    O1 H1 . 0.8400 ?
    O2 C9 . 1.2221(19) ?
    O3 C16 . 1.218(2) ?
    C1 C6 . 1.412(2) ?
    C1 C2 . 1.417(2) ?
    C1 C7 . 1.449(2) ?
    C2 C3 . 1.398(2) ?
    C3 C4 . 1.377(2) ?
    C3 H3 . 0.9500 ?
    C4 C5 . 1.393(2) ?
    C4 H4 . 0.9500 ?
    C5 C6 . 1.378(2) ?
    C6 H6 . 0.9500 ?
    C7 C8 . 1.355(2) ?
    C7 H7 . 0.9500 ?
    C8 C16 . 1.493(2) ?
    C8 C9 . 1.4956(19) ?
    C9 C10 . 1.481(2) ?
    C10 C11 . 1.387(2) ?
    C10 C15 . 1.390(2) ?
    C11 C12 . 1.390(2) ?
    C11 H11 . 0.9500 ?
    C12 C13 . 1.399(3) ?
    C12 H12 . 0.9500 ?
    C13 C14 . 1.390(2) ?
    C13 H13 . 0.9500 ?
    C14 C15 . 1.390(2) ?
    C14 H14 . 0.9500 ?
    C15 C16 . 1.490(2) ?
loop_
    _geom_angle_atom_site_label_1
    _geom_angle_atom_site_label_2
    _geom_angle_atom_site_label_3
    _geom_angle_site_symmetry_1
    _geom_angle_site_symmetry_3
    _geom_angle
    _geom_angle_publ_flag
    C2 O1 H1 . . 113.9 ?
    C6 C1 C2 . . 118.43(14) ?
    C6 C1 C7 . . 125.05(14) ?
    C2 C1 C7 . . 116.51(14) ?
    O1 C2 C3 . . 121.74(14) ?
    O1 C2 C1 . . 117.73(13) ?
    C3 C2 C1 . . 120.53(14) ?
    C4 C3 C2 . . 120.16(14) ?
    C4 C3 H3 . . 119.9 ?
    C2 C3 H3 . . 119.9 ?
    C3 C4 C5 . . 119.47(14) ?
    C3 C4 H4 . . 120.3 ?
    C5 C4 H4 . . 120.3 ?
    C6 C5 C4 . . 121.94(14) ?
    C6 C5 Br1 . . 119.65(12) ?
    C4 C5 Br1 . . 118.37(11) ?
    C5 C6 C1 . . 119.46(14) ?
    C5 C6 H6 . . 120.3 ?
    C1 C6 H6 . . 120.3 ?
    C8 C7 C1 . . 134.39(15) ?
    C8 C7 H7 . . 112.8 ?
    C1 C7 H7 . . 112.8 ?
    C7 C8 C16 . . 133.85(14) ?
    C7 C8 C9 . . 119.83(14) ?
    C16 C8 C9 . . 106.32(13) ?
    O2 C9 C10 . . 124.70(14) ?
    O2 C9 C8 . . 127.73(14) ?
    C10 C9 C8 . . 107.57(13) ?
    C11 C10 C15 . . 121.66(15) ?
    C11 C10 C9 . . 129.07(15) ?
    C15 C10 C9 . . 109.27(13) ?
    C10 C11 C12 . . 117.32(15) ?
    C10 C11 H11 . . 121.3 ?
    C12 C11 H11 . . 121.3 ?
    C11 C12 C13 . . 121.16(15) ?
    C11 C12 H12 . . 119.4 ?
    C13 C12 H12 . . 119.4 ?
    C14 C13 C12 . . 121.23(15) ?
    C14 C13 H13 . . 119.4 ?
    C12 C13 H13 . . 119.4 ?
    C13 C14 C15 . . 117.44(15) ?
    C13 C14 H14 . . 121.3 ?
    C15 C14 H14 . . 121.3 ?
    C14 C15 C10 . . 121.19(15) ?
    C14 C15 C16 . . 128.67(15) ?
    C10 C15 C16 . . 110.15(14) ?
    O3 C16 C15 . . 124.43(15) ?
    O3 C16 C8 . . 128.87(14) ?
    C15 C16 C8 . . 106.70(13) ?
loop_
    _geom_torsion_atom_site_label_1
    _geom_torsion_atom_site_label_2
    _geom_torsion_atom_site_label_3
    _geom_torsion_atom_site_label_4
    _geom_torsion_site_symmetry_1
    _geom_torsion_site_symmetry_2
    _geom_torsion_site_symmetry_3
    _geom_torsion_site_symmetry_4
    _geom_torsion
    _geom_torsion_publ_flag
    C6 C1 C2 O1 . . . . 178.65(15) ?
    C7 C1 C2 O1 . . . . -2.4(2) ?
    C6 C1 C2 C3 . . . . -0.7(2) ?
    C7 C1 C2 C3 . . . . 178.19(15) ?
    O1 C2 C3 C4 . . . . -178.38(17) ?
    C1 C2 C3 C4 . . . . 1.0(3) ?
    C2 C3 C4 C5 . . . . -0.7(3) ?
    C3 C4 C5 C6 . . . . 0.1(3) ?
    C3 C4 C5 Br1 . . . . -177.54(13) ?
    C4 C5 C6 C1 . . . . 0.1(2) ?
    Br1 C5 C6 C1 . . . . 177.74(12) ?
    C2 C1 C6 C5 . . . . 0.2(2) ?
    C7 C1 C6 C5 . . . . -178.61(15) ?
    C6 C1 C7 C8 . . . . -1.5(3) ?
    C2 C1 C7 C8 . . . . 179.65(18) ?
    C1 C7 C8 C16 . . . . -0.2(3) ?
    C1 C7 C8 C9 . . . . -179.21(17) ?
    C7 C8 C9 O2 . . . . 0.1(3) ?
    C16 C8 C9 O2 . . . . -179.12(17) ?
    C7 C8 C9 C10 . . . . 179.33(15) ?
    C16 C8 C9 C10 . . . . 0.08(17) ?
    O2 C9 C10 C11 . . . . -0.1(3) ?
    C8 C9 C10 C11 . . . . -179.35(16) ?
    O2 C9 C10 C15 . . . . 179.00(16) ?
    C8 C9 C10 C15 . . . . -0.22(18) ?
    C15 C10 C11 C12 . . . . 0.3(2) ?
    C9 C10 C11 C12 . . . . 179.34(16) ?
    C10 C11 C12 C13 . . . . -0.3(3) ?
    C11 C12 C13 C14 . . . . 0.0(3) ?
    C12 C13 C14 C15 . . . . 0.4(3) ?
    C13 C14 C15 C10 . . . . -0.4(3) ?
    C13 C14 C15 C16 . . . . -179.70(17) ?
    C11 C10 C15 C14 . . . . 0.1(3) ?
    C9 C10 C15 C14 . . . . -179.15(15) ?
    C11 C10 C15 C16 . . . . 179.48(15) ?
    C9 C10 C15 C16 . . . . 0.27(19) ?
    C14 C15 C16 O3 . . . . -1.4(3) ?
    C10 C15 C16 O3 . . . . 179.24(17) ?
    C14 C15 C16 C8 . . . . 179.14(17) ?
    C10 C15 C16 C8 . . . . -0.22(19) ?
    C7 C8 C16 O3 . . . . 1.5(3) ?
    C9 C8 C16 O3 . . . . -179.35(18) ?
    C7 C8 C16 C15 . . . . -179.02(18) ?
    C9 C8 C16 C15 . . . . 0.08(17) ?
loop_
    _geom_hbond_atom_site_label_D
    _geom_hbond_atom_site_label_H
    _geom_hbond_atom_site_label_A
    _geom_hbond_site_symmetry_A
    _geom_hbond_distance_DH
    _geom_hbond_distance_HA
    _geom_hbond_distance_DA
    _geom_hbond_angle_DHA
    _geom_hbond_publ_flag
    C6 H6 O3 . 0.95 2.15 2.994(2) 148 yes
    O1 H1 O2 3_756 0.84 1.83 2.6641(16) 173 yes
_shelx_hkl_file
;
  -2  -1   0 6781.82  132.49
   2   1   0 6248.07  131.99
  -4  -2   0  245.18   10.10
  -4  -2   0  241.98    7.60
  -6  -3   0   80.49    3.40
  -6  -3   0   78.09    4.70
   6   3   0   87.19    4.60
  -7  -3   0   49.20    3.00
  -7  -3   0   48.80    4.20
  -5  -2   0   28.70    2.90
   3   1   0 5505.95  113.59
  -3  -1   0 5709.93  113.89
   1   0   0   64.69    1.60
  -1  -1   0 3616.24   75.19
   1   1   0 3788.92   75.29
  -3  -2   0   -1.20    3.10
  -3  -2   0    1.20    1.40
  -5  -3   0   29.90    3.70
  -5  -3   0   26.60    2.40
  -7  -4   0    9.60    2.00
  -8  -3   0   -0.10    1.80
  -6  -2   0   57.59    3.00
  -6  -2   0   54.49    3.60
   4   1   0 1217.18   26.70
  -4  -1   0 1207.08   26.60
   2   0   0 3613.84   72.69
  -2   0   0 3534.45   73.39
   0  -1   0   -0.20    0.60
   0   1   0   -0.30    0.70
  -2  -2   0 3216.28   67.69
  -2  -2   0 3141.89   65.09
  -4  -3   0   46.90    3.90
  -4  -3   0   36.90    2.40
  -6  -4   0    1.20    0.90
  -9  -3   0   30.50    3.60
  -7  -2   0   31.80    3.60
  -7  -2   0   36.00    2.50
   5   1   0 2247.58   47.90
  -5  -1   0 2218.98   46.50
  -5  -1   0 2295.17   47.90
   3   0   0    7.90    0.90
  -3   0   0    6.90    0.90
  -1   1   0 4025.80   81.49
  -1  -2   0   95.79    3.90
  -3  -3   0   13.20    3.10
  -3  -3   0    8.60    1.90
  -5  -4   0    6.10    1.40
 -10  -3   0    0.90    2.00
  -8  -2   0  136.69    6.40
   6   1   0  123.89    6.60
  -6  -1   0  126.29    4.60
  -6  -1   0  121.39    5.80
   4   0   0 3806.02   76.09
  -4   0   0 3713.43   75.89
  -2   1   0 6883.41  137.89
  -2   1   0 6790.52  137.09
   0  -2   0  232.28    6.50
   0   2   0  227.38    9.10
  -2  -3   0   15.60    1.90
  -4  -4   0   15.80    1.60
  11   3   0    1.00    1.20
 -11  -3   0   -0.40    2.10
  -9  -2   0   76.69    4.80
  -9  -2   0   87.39    3.30
  -7  -1   0  906.91   22.70
  -7  -1   0  919.41   20.50
   5   0   0  517.05   11.90
  -5   0   0  500.55   11.60
  -3   1   0 5266.87  105.19
  -3   1   0 5158.08  104.89
   1  -2   0  101.09    4.00
  -1   2   0   95.89    6.50
  -1  -3   0   28.30    3.00
  -1  -3   0   38.30    2.50
  -1  -3   0   30.50    3.30
  -3  -4   0    7.20    1.50
  12   3   0   11.00    1.70
 -12  -3   0   11.50    2.60
 -10  -2   0  239.68    8.20
 -10  -2   0  238.78    6.30
  -8  -1   0  584.64   12.50
  -8  -1   0  571.54   13.70
  -8  -1   0  535.25   17.40
  -8  -1   0  558.24   12.70
   6   0   0    5.10    2.20
  -6   0   0    4.40    1.50
  -6   0   0    6.60    2.10
  -4   1   0 1203.18   25.20
  -4   1   0 1198.68   25.70
  -2   2   0 3214.68   65.29
  -2   2   0 3020.70   65.59
   0  -3   0    0.20    1.40
  -2  -4   0   42.40    2.20
 -11  -2   0   53.19    4.50
 -11  -2   0   47.90    2.40
  -9  -1   0  338.27   10.20
  -9  -1   0  337.37    8.40
  -9  -1   0  355.16    8.20
   7   0   0  265.47    8.40
  -7   0   0  255.87    7.70
  -7   0   0  261.07    7.10
  -5   1   0 2208.68   44.70
  -5   1   0 2154.78   44.90
  -3   2   0    1.50    2.80
  -3   2   0   -3.80    3.60
   1  -3   0   36.00    2.60
  -1  -4   0   15.30    1.60
   1   4   0   13.00    3.10
 -12  -2   0   31.50    3.50
 -10  -1   0   63.39    3.90
 -10  -1   0   62.39    2.70
   8   0   0 2721.13   57.49
  -8   0   0 2521.25   54.39
  -8   0   0 2502.05   53.59
  -6   1   0  128.59    4.40
  -6   1   0  125.79    4.30
  -4   2   0  269.17    7.30
  -4   2   0  261.47    9.20
   2  -3   0    2.90    1.10
   2  -3   0    5.30    1.30
   0  -4   0   26.80    2.40
   0  -4   0   18.90    2.10
   0   4   0   22.10    3.40
 -13  -2   0   43.90    3.60
 -11  -1   0  826.22   19.70
 -11  -1   0  835.92   18.00
  -9   0   0   44.20    2.70
  -9   0   0   45.50    2.40
  -7   1   0  899.41   20.20
   5  -2   0   33.00    2.50
  -5   2   0   30.00    2.70
   3  -3   0   12.70    2.10
   3  -3   0    9.60    2.20
  -3   3   0   10.30    2.80
   1  -4   0   14.20    1.90
  -1   4   0   16.60    3.40
 -14  -2   0   65.59    4.10
 -12  -1   0    2.10    1.70
 -12  -1   0    2.60    1.10
 -10   0   0 2059.69   41.80
 -10   0   0 2003.00   43.10
 -10   0   0 2042.50   42.00
  -8   1   0  598.24   14.10
  -8   1   0  588.44   13.30
   6  -2   0   52.69    2.90
  -6   2   0   55.69    3.30
   4  -3   0   38.70    2.70
   4  -3   0   36.30    2.40
  -4   3   0   34.90    3.20
   2  -4   0   44.30    2.20
   2  -4   0   41.40    2.40
  -2   4   0   45.90    3.60
 -13  -1   0  376.36   10.70
 -13  -1   0  401.56    9.50
 -11   0   0  114.69    3.70
 -11   0   0  112.39    4.90
 -11   0   0  119.89    4.00
  -9   1   0  353.36    9.50
  -9   1   0  348.37    8.50
  -9   1   0  341.77    8.50
   7  -2   0   29.80    2.70
  -7   2   0   34.30    3.00
   5  -3   0   29.20    2.80
   5  -3   0   29.40    2.20
  -5   3   0   33.40    3.40
   3  -4   0    7.50    1.60
   3  -4   0    6.70    1.60
  -3   4   0   11.20    3.10
 -14  -1   0    6.50    2.00
 -14  -1   0    6.10    1.30
 -12   0   0 1345.27   30.20
 -12   0   0 1389.26   28.70
 -10   1   0   64.59    3.70
 -10   1   0   65.19    3.30
   8  -2   0  147.99    4.60
  -8   2   0  143.69    5.50
   6  -3   0   83.39    3.70
  -6   3   0   75.89    4.10
   4  -4   0   15.00    1.70
   4  -4   0   11.90    1.80
  -4   4   0   15.80    3.00
  15   1   0  169.38    4.50
 -15  -1   0  161.68    5.70
 -13   0   0   27.90    2.10
 -13   0   0   24.90    3.10
 -11   1   0  841.62   20.00
 -11   1   0  846.12   18.30
 -11   1   0  869.81   18.60
   9  -2   0   87.09    3.50
  -9   2   0   83.89    4.30
   7  -3   0   52.49    2.80
  -7   3   0   56.59    3.80
   5  -4   0    4.80    1.00
   5  -4   0    2.90    1.20
  -5   4   0    7.80    2.50
  16   1   0    0.40    0.80
 -14   0   0  441.66   10.30
 -14   0   0  468.95   12.30
 -12   1   0    3.10    1.50
 -12   1   0    2.30    1.50
  10  -2   0  236.58    6.40
 -10   2   0  232.58    7.60
   8  -3   0    1.60    1.00
  -8   3   0    1.60    1.80
   6  -4   0    0.60    0.80
  -6   4   0    1.30    2.00
 -15   0   0    2.90    2.70
 -15   0   0    0.80    0.90
 -13   1   0  382.46   10.50
 -11   2   0   50.29    3.80
  -9   3   0   31.30    4.20
   7  -4   0   12.30    1.40
  -7   4   0   15.30    3.30
  16   0   0  237.88    5.80
 -16   0   0  247.08    7.00
 -14   1   0    5.50    1.90
 -12   2   0   31.90    3.40
  10  -3   0    1.50    1.00
 -10   3   0    3.00    1.90
   8  -4   0    0.20    0.90
  15  -1   0  163.38    4.50
 -15   1   0  160.78    5.50
  13  -2   0   39.50    2.60
 -13   2   0   47.20    3.20
  11  -3   0    2.80    1.20
 -11   3   0    2.80    1.90
   9  -4   0   10.60    1.30
  16  -1   0    0.50    0.60
 -14   2   0   66.39    3.60
 -12   3   0    4.20    1.70
 -14   2  -1  185.98    5.90
  16  -1   1    8.60    1.30
   9  -4   1    7.10    1.20
 -11   3  -1  111.69    4.70
  11  -3   1  118.69    3.50
 -13   2  -1  101.99    5.60
  13  -2   1   99.39    3.60
 -15   1  -1  208.38    6.40
   8  -4   1   62.69    2.20
 -10   3  -1   11.40    3.00
  10  -3   1   11.10    1.80
 -12   2  -1  232.98    7.30
 -14   1  -1   90.19    4.20
 -16   0  -1    1.50    1.80
  16   0   1   -0.20    0.50
  -7   4  -1    6.90    2.40
   7  -4   1    4.10    0.80
  -9   3  -1  361.36   10.10
   9  -3   1  361.06    8.70
 -11   2  -1   11.00    2.70
 -13   1  -1   23.80    2.90
 -13   1  -1   25.10    3.00
 -15   0  -1   -0.90    0.90
 -15   0  -1   -0.50    1.50
  -6   4  -1  536.85   13.20
   6  -4   1  546.85   12.00
  -8   3  -1   16.70    3.20
   8  -3   1   17.10    1.90
 -10   2  -1   91.49    4.60
  10  -2   1   90.69    3.80
 -12   1  -1   89.39    3.40
 -14   0  -1   -1.20    1.50
 -14   0  -1   -0.10    0.90
  16   1   1   11.30    1.70
  -5   4  -1   39.90    3.60
   5  -4   1   35.10    2.50
   5  -4   1   42.40    2.10
  -7   3  -1  935.61   21.60
   7  -3   1  930.31   20.20
  -9   2  -1    0.80    1.60
   9  -2   1    2.10    1.40
 -11   1  -1  112.99    3.90
 -11   1  -1  107.89    3.80
 -13   0  -1   -1.70    1.50
 -13   0  -1   -0.50    0.90
 -15  -1  -1  207.18    5.20
 -15  -1  -1  211.28    6.50
  15   1   1  209.38    5.20
  -4   4  -1  284.57    8.30
   4  -4   1  279.37    7.20
   4  -4   1  286.27    6.90
  -6   3  -1  125.09    5.30
   6  -3   1  121.29    5.20
  -8   2  -1  464.65   11.80
   8  -2   1  439.76   10.90
 -10   1  -1  176.78    5.10
 -10   1  -1  172.78    5.10
 -10   1  -1  174.48    6.20
 -12   0  -1    1.30    2.40
 -12   0  -1    0.40    0.90
 -12   0  -1    0.30    0.90
 -14  -1  -1   86.69    4.40
 -14  -1  -1   83.99    2.90
  -3   4  -1    3.20    2.00
   3  -4   1    1.30    1.00
   3  -4   1    0.80    0.90
  -5   3  -1 1068.89   24.10
   5  -3   1 1054.49   22.80
   5  -3   1 1066.49   22.70
  -7   2  -1   12.20    3.40
   7  -2   1   12.80    2.40
  -9   1  -1  416.56    9.80
  -9   1  -1  418.36    9.70
  -9   1  -1  413.56   10.80
 -11   0  -1    0.90    1.10
 -11   0  -1    1.30    1.40
 -11   0  -1   -0.80    0.80
 -13  -1  -1   24.70    3.10
 -13  -1  -1   21.00    1.70
  -2   4  -1  429.56   11.20
   2  -4   1  417.66    9.70
   2  -4   1  415.16    9.70
  -4   3  -1   50.09    3.60
   4  -3   1   52.89    2.80
   4  -3   1   51.29    3.00
  -6   2  -1  624.34   14.50
   6  -2   1  601.64   13.60
  -8   1  -1    8.60    2.30
  -8   1  -1   10.20    2.30
 -10   0  -1    1.70    1.00
 -10   0  -1    0.30    1.10
 -10   0  -1    1.50    1.60
 -12  -1  -1   87.49    4.50
 -12  -1  -1   86.39    3.40
 -14  -2  -1  182.78    6.10
  -1   4  -1   11.30    3.00
   1  -4   1    8.30    1.50
   1  -4   1    6.90    1.30
  -3   3  -1  348.27    9.60
   3  -3   1  349.67    8.60
   3  -3   1  352.46    8.60
  -5   2  -1  329.97    8.60
   5  -2   1  323.27    7.90
  -7   1  -1  921.51   21.70
  -9   0  -1    0.50    1.40
  -9   0  -1   -0.50    1.10
  -9   0  -1    0.30    0.90
 -11  -1  -1  107.29    4.90
 -11  -1  -1  110.39    3.70
 -13  -2  -1   97.19    5.10
   0   4  -1  482.45   12.40
   0  -4   1  489.85   11.30
   0  -4   1  487.55   11.00
  -2   3  -1   21.90    3.00
   2  -3   1   19.10    2.10
   2  -3   1   21.40    2.30
  -4   2  -1 3468.55   70.69
   4  -2   1 3441.26   70.09
  -6   1  -1  519.65   11.80
  -6   1  -1  495.75   11.00
  -6   1  -1  487.45   11.10
  -8   0  -1    0.40    1.10
  -8   0  -1    0.80    1.20
 -10  -1  -1  177.78    6.40
 -10  -1  -1  183.08    5.10
 -12  -2  -1  223.58    5.80
 -12  -2  -1  225.68    7.60
   1   4  -1   26.90    3.40
  -1  -4   1   23.30    1.80
   1  -3   1  801.22   19.40
  -3   2  -1  824.82   19.60
  -3   2  -1  838.62   20.40
  -3   2  -1  814.62   18.20
  -5   1  -1  896.51   19.10
  -5   1  -1  923.81   19.00
  -5   1  -1  900.61   19.60
  -7   0  -1    1.20    1.90
  -7   0  -1    0.30    1.20
   7   0   1    1.60    2.40
  -9  -1  -1  400.16   10.90
  -9  -1  -1  423.26    9.60
  -9  -1  -1  410.96    9.70
 -11  -2  -1   11.80    1.70
 -11  -2  -1    8.00    2.30
  -2  -4   1  295.47    7.30
   0  -3   1  260.37    6.80
  -2   2  -1 2646.84   55.89
  -2   2  -1 2666.83   56.39
  -4   1  -1  934.81   21.50
  -4   1  -1 1051.79   21.20
  -4   1  -1 1059.99   21.30
  -6   0  -1   -0.50    1.30
  -6   0  -1    0.40    1.30
   6   0   1   -0.70    1.50
  -8  -1  -1    9.60    2.50
  -8  -1  -1    8.10    1.90
  -8  -1  -1    4.30    5.90
  -8  -1  -1    9.90    2.80
 -10  -2  -1   89.59    3.20
 -10  -2  -1   84.39    4.80
 -12  -3  -1   26.30    3.80
  12   3   1   23.60    1.90
  -3  -4   1   12.20    1.60
  -1  -3   1 1100.09   23.40
  -1  -3   1 1108.39   23.80
  -1   2  -1    2.00    3.30
  -3   1  -1  937.61   19.60
  -3   1  -1  932.81   19.60
  -5   0  -1   -0.30    0.80
   5   0   1    0.70    1.00
  -7  -1  -1  947.81   23.60
  -7  -1  -1  981.80   23.10
  -9  -2  -1    1.30    1.80
  -9  -2  -1    1.00    1.20
 -11  -3  -1  111.39    5.00
  11   3   1  113.19    3.60
  -4  -4   1  405.06    9.40
  -2  -3   1   -1.80    1.90
  -2  -3   1    2.70    1.10
   0   2  -1  727.33   18.90
   0  -2   1  751.32   16.60
  -2   1  -1 9320.97  194.98
  -2   1  -1 9999.00  195.88
  -4   0  -1   -0.10    0.60
   4   0   1    0.10    0.70
  -6  -1  -1  507.05   12.10
  -6  -1  -1  511.55   13.60
   6   1   1  497.45   14.00
  -8  -2  -1  465.35   10.50
  -8  -2  -1  439.06   12.30
 -10  -3  -1    6.00    2.10
  -5  -4   1    8.70    1.50
  -3  -3   1 1270.17   26.90
  -3  -3   1 1277.37   28.30
   1   2  -1   68.29    9.60
  -1  -2   1   46.80    3.00
  -1   1  -1   14.90    1.40
  -3   0  -1   -6.10    0.50
   3   0   1   -8.20    0.50
  -5  -1  -1  907.91   20.90
  -5  -1  -1  907.11   19.70
   5   1   1  884.31   21.10
  -7  -2  -1   13.40    2.30
  -7  -2  -1   16.70    3.20
  -9  -3  -1  326.47    9.90
  -6  -4   1  283.17    6.70
  -4  -3   1   29.60    2.30
  -4  -3   1   27.10    3.40
  -2  -2   1  352.76   11.20
  -2  -2   1  366.16    9.10
   0   1  -1   11.80    1.30
   0  -1   1   13.10    1.30
  -2   0  -1   -3.60    0.30
   2   0   1   -4.00    0.30
  -4  -1  -1 1014.00   22.20
  -4  -1  -1 1048.00   23.10
   4   1   1 1046.50   23.20
  -6  -2  -1  600.34   15.70
  -6  -2  -1  593.54   13.30
  -8  -3  -1   17.80    5.30
  -7  -4   1   14.30    2.00
  -5  -3   1 1242.38   28.00
  -5  -3   1 1245.68   26.20
  -3  -2   1   13.20    3.40
  -3  -2   1   19.10    2.50
   1   1  -1  583.94   12.80
  -1  -1   1  547.35   12.80
  -1   0  -1  -10.00    0.20
   1   0   1  -10.00    0.20
  -3  -1  -1  890.01   21.30
   3   1   1  962.10   20.70
  -5  -2  -1  349.17    9.40
  -7  -3  -1  878.81   22.40
  -7  -3  -1  941.51   19.60
   6   3  -1   14.90    2.30
  -6  -3   1   14.20    3.40
  -6  -3   1   13.30    2.30
  -4  -2   1  332.17    9.20
  -4  -2   1  345.17   12.00
   2   1  -1 2489.15   50.19
  -2  -1   1 2365.66   49.99
  -2  -1  -1 9159.18  180.28
   2   1   1 8354.36  180.68
  -4  -2  -1 3422.76   70.19
  -6  -3  -1  118.39    5.60
  -6  -3  -1  118.29    4.00
  -7  -3   1  591.24   15.40
  -7  -3   1  612.64   13.40
  -5  -2   1  294.67    8.40
   3   1  -1  795.82   17.70
  -3  -1   1  770.62   17.70
   1   0  -1   -0.30    0.20
  -1   0   1    0.00    0.20
  -1  -1  -1   17.70    1.70
  -3  -2  -1  806.42   20.90
  -3  -2  -1  812.62   18.20
  -5  -3  -1 1021.80   21.80
  -5  -3  -1 1025.30   23.70
  -8  -3   1    2.30    1.90
  -6  -2   1 1138.79   24.70
  -6  -2   1 1115.49   23.30
  -6  -2   1 1062.89   23.30
   4   1  -1   38.40    3.00
  -4  -1   1   38.10    2.60
   2   0  -1   -8.00    0.40
  -2   0   1   -7.70    0.30
   0   1   1   15.70    1.50
  -2  -2  -1 2665.33   54.99
  -4  -3  -1   52.39    2.70
  -4  -3  -1   47.40    3.90
  -6  -4  -1  535.65   11.60
  -9  -3   1  545.55   14.20
  -7  -2   1    9.70    2.00
  -7  -2   1    4.00    1.90
   5   1  -1  169.98    6.30
  -5  -1   1  172.88    6.10
  -5  -1   1  165.48    5.30
   3   0  -1   -5.30    0.50
  -3   0   1   -5.40    0.60
  -1   1   1  551.64   12.40
  -1  -2  -1    2.60    1.50
  -3  -3  -1  337.97    9.70
  -3  -3  -1  343.47    8.30
  -5  -4  -1   41.20    2.10
 -10  -3   1   13.00    3.40
  -8  -2   1  987.10   23.00
   6   1  -1    2.90    2.80
  -6  -1   1    4.50    1.60
  -6  -1   1    3.40    2.20
   4   0  -1   -1.60    0.80
  -4   0   1   -1.30    0.60
  -2   1   1 2319.17   47.50
  -2   1   1 2326.07   47.60
   0  -2  -1  735.73   16.10
   0   2   1  688.63   18.60
  -2  -3  -1   20.90    3.20
  -2  -3  -1   22.40    2.10
  -4  -4  -1  278.87    6.80
  11   3  -1  332.77    7.60
 -11  -3   1  315.77    9.20
  -9  -2   1   42.20    2.40
  -9  -2   1   39.40    3.90
  -7  -1   1  108.49    4.60
  -7  -1   1  116.59    6.70
   5   0  -1   -0.50    1.00
  -5   0   1    2.00    1.00
  -3   1   1  777.82   16.80
   1  -2  -1   43.90    2.90
  -1   2   1   40.90    5.60
  -1   2   1   48.50    4.50
  -1  -3  -1  901.51   19.50
  -1  -3  -1  917.31   19.60
  -1  -3  -1  900.91   21.00
  -3  -4  -1    3.10    0.90
 -12  -3   1    7.80    2.50
 -10  -2   1  424.56   11.80
 -10  -2   1  413.66    9.80
  -8  -1   1   24.90    3.00
  -8  -1   1   20.50    2.10
  -8  -1   1   22.80    5.40
  -8  -1   1   26.70    3.90
   6   0  -1   -1.70    1.60
  -6   0   1   -1.10    1.40
  -6   0   1    0.80    1.40
  -4   1   1   35.20    2.20
  -2   2   1  355.86   10.60
  -2   2   1  362.96   11.60
   0  -3  -1  261.27    7.20
   0  -3  -1  307.47    8.90
  -2  -4  -1  415.36    9.70
  13   3  -1  217.68    5.20
 -11  -2   1    5.00    2.20
 -11  -2   1    6.90    1.70
  -9  -1   1  238.28    6.00
  -9  -1   1  227.48    7.20
   7   0  -1   -0.20    2.40
  -7   0   1   -0.70    2.00
  -7   0   1   -1.80    1.30
  -5   1   1  165.98    5.00
  -5   1   1  159.58    4.80
  -3   2   1   12.80    3.90
  -3   2   1   15.20    4.50
   1  -3  -1 1076.89   23.00
  -1  -4  -1    6.90    1.40
 -12  -2   1  264.47    8.30
 -10  -1   1  111.99    5.00
   8   0  -1    3.80    4.20
  -8   0   1    1.90    1.40
  -8   0   1    1.10    3.00
  -6   1   1    3.70    1.80
  -6   1   1    2.90    1.30
  -4   2   1  350.76    8.90
  -4   2   1  350.06   10.90
   2  -3  -1    2.20    1.20
   2  -3  -1    1.90    1.30
   0  -4  -1  480.05   11.20
   0  -4  -1  479.55   10.90
   0   4   1  488.25   12.90
 -11  -1   1   29.10    3.40
 -11  -1   1   27.20    2.00
  -9   0   1    0.30    1.10
  -9   0   1   -0.90    1.30
  -9   0   1    3.40    1.10
  -7   1   1  108.79    4.20
  -7   1   1  115.59    5.30
   5  -2  -1  292.77    7.40
  -5   2   1  314.57    8.20
   3  -3  -1 1268.87   26.50
   3  -3  -1 1277.97   26.60
  -3   3   1 1222.28   27.70
   1  -4  -1   23.40    1.80
   1  -4  -1   26.80    2.20
  -1   4   1   21.40    3.20
 -14  -2   1   71.99    4.30
 -12  -1   1    3.30    1.00
 -12  -1   1    4.00    2.00
 -10   0   1    1.20    1.00
 -10   0   1    0.60    2.40
 -10   0   1    0.60    0.80
  -8   1   1   24.00    2.60
  -8   1   1   24.90    2.60
   6  -2  -1 1115.59   24.30
  -6   2   1 1193.68   25.30
   4  -3  -1   32.50    2.70
   4  -3  -1   33.20    2.30
  -4   3   1   30.30    3.10
   2  -4  -1  295.07    7.30
   2  -4  -1  296.77    7.30
  -2   4   1  291.27    8.60
 -13  -1   1    0.90    0.90
 -13  -1   1    0.50    1.70
 -11   0   1   -0.20    1.00
 -11   0   1   -2.10    1.60
 -11   0   1   -0.90    0.80
  -9   1   1  230.48    6.10
  -9   1   1  225.48    7.00
   7  -2  -1    5.40    1.40
  -7   2   1   10.80    2.60
   5  -3  -1 1262.67   26.60
   5  -3  -1 1277.47   26.40
  -5   3   1 1212.38   27.70
   3  -4  -1    7.30    1.60
   3  -4  -1    7.30    1.70
  -3   4   1   16.00    4.70
  14   1  -1   10.30    1.80
 -14  -1   1   11.30    2.90
 -14  -1   1   10.70    1.40
 -12   0   1    0.20    0.90
 -10   1   1  114.79    4.70
 -10   1   1  112.59    3.90
 -10   1   1  115.49    5.00
   8  -2  -1 1051.99   22.10
  -8   2   1 1025.60   23.40
   6  -3  -1   17.20    2.00
   6  -3  -1   19.90    3.10
  -6   3   1   13.60    3.20
   4  -4  -1  401.96    9.40
   4  -4  -1  405.46    9.30
  -4   4   1  411.56   10.80
  15   1  -1   12.00    1.60
 -15  -1   1   13.30    2.80
 -13   0   1    0.80    1.00
 -13   0   1    0.70    1.80
 -11   1   1   33.30    2.80
 -11   1   1   28.50    3.30
   9  -2  -1   49.60    2.80
  -9   2   1   43.10    3.40
   7  -3  -1  635.74   14.20
  -7   3   1  610.64   15.60
   5  -4  -1    6.60    1.80
   5  -4  -1    5.50    1.40
  -5   4   1    5.90    2.80
  16   1  -1    8.10    1.50
 -14   0   1    0.30    0.90
 -14   0   1   -1.20    1.60
 -12   1   1    2.20    1.40
 -12   1   1    4.90    1.70
  10  -2  -1  417.66    9.80
 -10   2   1  413.96   11.20
   8  -3  -1    2.60    1.00
  -8   3   1    1.90    1.80
   6  -4  -1  278.27    6.80
  -6   4   1  286.27    8.20
 -15   0   1    0.50    1.80
 -15   0   1    0.20    0.90
 -13   1   1   -1.40    1.60
 -11   2   1    5.90    2.00
  -9   3   1  542.35   13.80
   7  -4  -1   13.50    1.40
  -7   4   1   15.50    3.40
  16   0  -1    0.70    0.60
 -16   0   1    0.80    1.80
 -14   1   1   14.60    2.60
 -12   2   1  294.37    8.70
  10  -3  -1   13.90    1.80
 -10   3   1   18.30    3.00
   8  -4  -1  104.89    3.00
  -8   4   1  104.09    4.90
  17   0  -1    0.10    0.60
  15  -1  -1    8.50    1.40
 -15   1   1    9.90    2.80
 -13   2   1    6.00    1.70
  11  -3  -1  333.97    7.80
 -11   3   1  343.07    9.20
  16  -1  -1   10.00    1.20
 -14   2   1   77.39    3.80
 -12   3   1    4.50    2.00
 -14   2  -2  122.89    4.70
  16  -1   2   43.00    1.80
 -11   3  -2   10.50    3.00
  11  -3   2    8.50    2.00
 -13   2  -2   32.40    3.10
 -15   1  -2   86.29    4.10
 -10   3  -2    0.00    1.90
  10  -3   2    3.00    1.10
 -12   2  -2  144.79    5.50
 -14   1  -2  104.79    3.60
 -14   1  -2  108.39    4.50
  16   0   2   64.49    2.50
  -7   4  -2  119.49    5.50
   7  -4   2  124.79    3.50
  -9   3  -2    2.20    1.90
   9  -3   2    0.50    1.00
 -11   2  -2   55.09    4.30
 -13   1  -2  355.46   16.30
 -13   1  -2  334.97    9.50
 -15   0  -2    3.00    1.60
 -15   0  -2    2.00    0.90
  -6   4  -2  165.78    6.10
  -8   3  -2  108.29    4.90
   8  -3   2  109.49    3.70
 -10   2  -2  236.58    7.60
  10  -2   2  242.48    6.40
 -12   1  -2   52.39    2.60
 -12   1  -2   56.69    2.80
 -12   1  -2   61.39    4.30
 -14   0  -2   92.29    4.40
 -14   0  -2   89.99    3.10
  -5   4  -2   10.10    2.50
   5  -4   2   13.40    1.60
  -7   3  -2   16.80    3.10
   7  -3   2   15.10    2.00
  -9   2  -2    2.80    1.80
  -9   2  -2    2.50    1.50
   9  -2   2    4.70    1.50
 -11   1  -2  346.57    8.50
 -11   1  -2  345.57    8.40
 -13   0  -2  114.59    3.60
 -13   0  -2  115.39    6.60
 -15  -1  -2   88.39    4.10
 -15  -1  -2   87.79    2.70
  15   1   2   85.59    2.80
  -4   4  -2   47.10    6.80
   4  -4   2   46.90    2.30
   4  -4   2   43.00    2.40
  -6   3  -2  106.39    5.10
   6  -3   2  112.89    4.20
  -8   2  -2  346.37    9.50
  -8   2  -2  340.77   10.30
   8  -2   2  362.96    8.70
 -10   1  -2  261.07    6.90
 -10   1  -2  270.77    8.00
 -10   1  -2  258.47    7.00
 -12   0  -2  192.18    6.60
 -12   0  -2  193.58    5.30
 -12   0  -2  194.68    5.50
 -14  -1  -2  100.79    3.20
 -14  -1  -2  100.19    4.50
  -3   4  -2   -1.40    2.10
   3  -4   2   -0.90    0.90
   3  -4   2    1.80    0.90
  -5   3  -2  666.33   18.30
   5  -3   2  642.94   14.40
   5  -3   2  622.44   14.30
  -7   2  -2   13.70    2.70
   7  -2   2   15.80    2.30
  -9   1  -2  656.83   14.60
  -9   1  -2  655.13   14.40
  -9   1  -2  658.13   15.70
 -11   0  -2  168.38    6.50
 -11   0  -2  165.88    5.00
 -11   0  -2  166.68    4.80
 -13  -1  -2  328.87    7.90
 -13  -1  -2  335.67    9.50
  -2   4  -2    1.40    2.20
   2  -4   2    1.60    1.10
   2  -4   2   -1.00    0.90
  -4   3  -2   71.39    4.10
   4  -3   2   73.99    3.40
   4  -3   2   81.49    3.30
  -6   2  -2  123.79    4.80
   6  -2   2  121.59    4.00
  -8   1  -2    7.20    1.70
  -8   1  -2    9.10    1.90
  -8   1  -2   12.20    2.40
 -10   0  -2  469.45   10.60
 -10   0  -2  436.46   11.50
 -10   0  -2  442.96   10.30
 -12  -1  -2   50.39    2.50
 -12  -1  -2   54.29    3.80
 -14  -2  -2  123.69    5.00
  -1   4  -2    2.80    2.00
   1  -4   2    2.30    1.00
   1  -4   2    4.50    1.20
  -3   3  -2   24.20    2.90
   3  -3   2   29.30    2.50
   3  -3   2   27.10    2.40
  -5   2  -2   -0.60    1.40
   5  -2   2    3.80    1.30
  -7   1  -2 1711.03   36.10
  -9   0  -2  129.89    4.10
  -9   0  -2  128.69    4.00
  -9   0  -2  131.39    4.90
 -11  -1  -2  323.07    7.90
 -13  -2  -2   27.30    3.30
   0   4  -2   17.40    3.40
   0  -4   2   12.90    2.30
   0  -4   2   20.00    1.80
  -2   3  -2   87.69    4.40
   2  -3   2   86.19    3.50
   2  -3   2   84.69    3.40
  -4   2  -2 4385.26   86.89
   4  -2   2 4147.79   85.99
  -6   1  -2   12.00    2.40
  -8   0  -2   13.90    2.10
  -8   0  -2   14.40    2.10
  -8   0  -2   20.30    2.20
 -10  -1  -2  261.07    8.10
 -10  -1  -2  260.17    6.70
 -10  -1  -2  265.97    6.80
 -12  -2  -2  140.89    4.10
 -12  -2  -2  140.49    5.70
   1   4  -2   14.70    3.60
  -1  -4   2   21.20    3.40
  -1  -4   2   15.00    1.60
   1  -3   2  114.49    3.90
  -3   2  -2  922.91   21.30
  -3   2  -2  920.41   20.20
  -5   1  -2 1060.99   22.70
  -7   0  -2  401.06    9.90
  -7   0  -2  396.36    9.70
   7   0   2  342.87   13.00
  -9  -1  -2  640.94   15.70
  -9  -1  -2  666.63   14.40
  -9  -1  -2  633.94   14.20
 -11  -2  -2   47.30    2.40
 -11  -2  -2   49.10    4.00
   2   4  -2  238.78    7.50
  -2  -4   2  241.38    6.20
   0  -3   2  256.17    8.10
   0  -3   2  262.57    6.80
  -2   2  -2 2429.16   52.09
  -2   2  -2 2472.55   51.79
  -4   1  -2  137.29    3.40
  -4   1  -2  126.29    4.20
  -4   1  -2  130.19    3.30
  -6   0  -2 5536.85  111.09
  -6   0  -2 5486.25  111.09
   6   0   2 5491.05  111.29
  -8  -1  -2   10.00    6.70
  -8  -1  -2    6.00    1.50
  -8  -1  -2    8.20    1.30
  -8  -1  -2    8.40    1.90
 -10  -2  -2  244.98    6.30
 -10  -2  -2  236.58    8.20
 -12  -3  -2   21.50    5.30
  12   3   2   21.80    2.20
  -3  -4   2   48.00    2.30
  -1  -3   2   17.40    2.80
  -1  -3   2   12.00    1.90
  -1   2  -2  198.78    8.20
  -3   1  -2 2518.35   50.69
  -3   1  -2 2501.95   50.59
  -5   0  -2 1831.52   39.10
  -5   0  -2 1918.71   38.80
   5   0   2 1905.91   38.90
  -7  -1  -2 1715.83   38.50
  -7  -1  -2 1715.23   36.40
  -9  -2  -2    1.90    1.90
  -9  -2  -2    5.40    1.30
 -11  -3  -2    3.00    1.90
  11   3   2    2.80    1.40
  -4  -4   2   94.19    3.20
  -2  -3   2   92.29    4.60
  -2  -3   2   90.99    3.40
   0   2  -2  515.05   14.60
   0  -2   2  550.04   12.50
  -2   1  -2 3524.75   72.39
  -2   1  -2 3664.73   72.39
  -4   0  -2 2676.63   54.29
   4   0   2 2682.63   54.29
  -6  -1  -2   12.90    2.30
  -6  -1  -2   16.80    4.10
   6   1   2   15.80    3.90
  -8  -2  -2  362.56    8.70
  -8  -2  -2  354.76   12.30
 -10  -3  -2   -0.30    2.00
  -5  -4   2   28.60    1.80
  -3  -3   2   94.29    4.80
  -3  -3   2   92.99    3.60
   1   2  -2  245.18    9.50
  -1  -2   2  258.17    7.00
  -1  -2   2  264.47    9.00
  -1   1  -2 1408.36   29.20
   1  -1   2 1413.16   29.20
  -3   0  -2   -2.00    0.70
  -5  -1  -2 1065.69   24.10
  -5  -1  -2 1060.69   23.00
   5   1   2 1071.29   24.50
  -7  -2  -2   11.00    3.10
  -7  -2  -2   13.90    2.10
  -9  -3  -2    1.80    2.00
  -6  -4   2   28.00    1.80
  -4  -3   2    6.80    1.90
  -4  -3   2    7.70    2.30
  -2  -2   2  290.87    9.90
  -2  -2   2  281.57    7.70
   0   1  -2 3573.24   71.49
   0  -1   2 3481.75   71.49
  -2   0  -2 7101.59  141.79
   2   0   2 6953.90  141.89
  -4  -1  -2  125.79    4.30
  -4  -1  -2  128.99    4.80
   4   1   2  124.69    5.00
  -6  -2  -2  119.39    5.00
  -6  -2  -2  128.89    4.20
  -8  -3  -2   93.39    5.10
  -7  -4   2   36.90    2.20
   5   3  -2    3.30    2.00
  -5  -3   2    3.20    2.10
  -5  -3   2   -0.10    1.10
  -3  -2   2  260.47    9.80
  -3  -2   2  260.07    7.20
   1   1  -2 4862.21   95.29
  -1  -1   2 4567.94   95.19
   1   0   2   42.10    1.30
  -3  -1  -2 2545.85   52.29
   3   1   2 2494.55   52.39
  -5  -2  -2    1.30    1.40
  -7  -3  -2   13.70    2.50
  -7  -3  -2   15.30    3.30
   6   3  -2   67.89    3.50
  -6  -3   2   71.79    6.30
  -6  -3   2   62.49    3.00
  -4  -2   2  154.08    5.20
  -4  -2   2  151.38    8.30
   2   1  -2    0.30    1.00
  -2  -1   2    0.40    0.90
   0   0  -2   18.10    0.70
   0   0   2   19.20    0.70
  -2  -1  -2 3562.44   73.69
   2   1   2 3659.83   73.79
  -4  -2  -2 4143.59   84.69
  -6  -3  -2  110.09    3.90
  -6  -3  -2   99.39    5.20
   7   3  -2   64.89    3.40
  -7  -3   2   68.19    4.50
  -7  -3   2   58.49    3.00
  -5  -2   2   92.09    4.10
  -3  -1   2 1385.46   29.70
   1   0  -2  131.49    3.20
  -1   0   2  123.39    3.20
  -1  -1  -2 1294.87   28.40
   1   1   2 1389.66   28.60
  -3  -2  -2  924.01   20.50
  -5  -3  -2  578.34   16.50
  -5  -3  -2  633.94   13.60
   8   3  -2    2.80    1.50
  -8  -3   2    0.30    2.10
  -6  -2   2  908.31   20.60
  -6  -2   2  879.61   19.50
  -6  -2   2  931.31   19.40
   4   1  -2  288.57    8.10
  -4  -1   2  272.77    7.90
   2   0  -2  261.37    6.10
  -2   0   2  260.77    6.00
   0   1   2 3374.86   68.79
  -2  -2  -2 2386.76   49.40
  -4  -3  -2   74.79    4.40
  -4  -3  -2   78.29    3.10
  -6  -4  -2  152.38    4.10
  -9  -3   2   31.20    3.80
  -7  -2   2    5.60    1.30
  -7  -2   2    5.90    2.00
   5   1  -2 1677.63   37.10
  -5  -1   2 1736.43   35.70
  -5  -1   2 1716.13   37.00
   3   0  -2  358.66    8.50
  -3   0   2  375.06    8.40
  -1   1   2 4905.61   99.09
  -1   1   2 4908.51   98.99
  -1  -2  -2  216.58    6.30
  -3  -3  -2   29.20    3.40
  -3  -3  -2   28.00    2.20
  -5  -4  -2   12.10    1.60
  10   3  -2    3.30    1.30
 -10  -3   2   -0.50    2.10
  -8  -2   2  536.85   13.40
  -8  -2   2  481.65   12.30
   6   1  -2   68.49    5.80
  -6  -1   2   76.29    4.90
  -6  -1   2   77.69    3.70
   4   0  -2 5256.57  107.79
  -4   0   2 5429.16  107.69
  -2   1   2    1.20    0.80
   0  -2  -2  563.44   13.10
  -2  -3  -2   87.39    4.50
  -2  -3  -2   85.39    3.30
  -4  -4  -2   42.60    2.10
  11   3  -2   20.20    1.80
 -11  -3   2   20.80    3.70
  -9  -2   2   45.00    2.50
  -9  -2   2   46.70    4.00
  -7  -1   2  980.70   24.10
  -7  -1   2  984.40   21.80
   5   0  -2   -0.60    1.10
  -5   0   2   -0.60    1.00
  -3   1   2 1336.87   28.10
   1  -2  -2  270.37    7.20
  -1   2   2  238.98    9.70
  -1   2   2  267.67    8.90
  -1  -3  -2  114.09    4.20
  -1  -3  -2  111.19    3.80
  -1  -3  -2  111.19    5.00
  -3  -4  -2   -0.20    0.80
  12   3  -2    0.50    1.00
 -12  -3   2   -1.80    2.90
 -10  -2   2  201.08    7.30
 -10  -2   2  198.98    5.50
  -8  -1   2  110.19    3.70
  -8  -1   2  123.29   10.70
  -8  -1   2  117.49    4.80
   6   0  -2 3803.12   77.89
  -6   0   2 3841.72   77.49
  -6   0   2 3717.53   76.89
  -4   1   2  281.87    7.30
  -2   2   2  267.77   10.30
  -2   2   2  281.67    9.20
   0  -3  -2  260.87    6.90
   0  -3  -2  258.37    6.70
  -2  -4  -2    0.50    0.80
  13   3  -2    5.70    1.50
 -11  -2   2   34.10    3.80
  -9  -1   2  862.01   20.00
  -9  -1   2  877.61   18.60
   7   0  -2   49.60    4.90
  -7   0   2   41.80    2.80
  -5   1   2 1737.23   36.90
  -5   1   2 1824.32   37.50
  -3   2   2  259.27   10.50
  -3   2   2  262.97    9.00
   1  -3  -2   16.30    2.50
   1  -3  -2   14.10    2.60
  -1  -4  -2    3.20    1.00
 -12  -2   2  188.88    6.80
 -10  -1   2    6.30    2.10
 -10  -1   2    5.90    1.20
   8   0  -2 1081.99   26.60
  -8   0   2 1137.19   25.80
  -6   1   2   76.29    4.00
  -6   1   2   79.79    3.40
  -4   2   2  158.78    5.20
  -4   2   2  158.38    9.80
  -4   2   2  156.78    7.80
   2  -3  -2   94.89    3.50
   2  -3  -2   90.39    3.60
   0  -4  -2   14.30    2.20
   0  -4  -2   17.00    1.70
   0   4   2   14.60    2.90
 -13  -2   2    1.10    2.10
 -11  -1   2  324.77    9.50
 -11  -1   2  322.77    7.90
  -9   0   2    9.20    2.10
  -9   0   2   11.90    2.20
  -9   0   2    6.80    2.00
  -7   1   2  994.50   22.70
  -7   1   2 1014.30   22.00
   5  -2  -2  102.39    3.70
  -5   2   2   97.69   11.20
  -5   2   2   97.79    4.00
   3  -3  -2   98.99    3.50
   3  -3  -2   91.69    3.50
  -3   3   2   90.69    4.40
   1  -4  -2   14.70    1.70
   1  -4  -2   15.70    1.80
  -1   4   2   19.30    3.10
 -14  -2   2   59.79    4.20
 -12  -1   2   10.60    2.80
 -12  -1   2    8.30    2.10
 -10   0   2  650.93   14.30
 -10   0   2  641.54   15.50
 -10   0   2  659.53   14.50
  -8   1   2  101.69    3.90
  -8   1   2  112.99    4.30
   6  -2  -2  918.31   20.00
  -6   2   2  953.40   21.00
   4  -3  -2    9.20    2.10
  -4   3   2    5.70    1.80
   2  -4  -2  247.08    6.30
   2  -4  -2  247.78    6.40
  -2   4   2  250.67    7.70
 -13  -1   2  401.16    9.50
 -13  -1   2  407.56   11.10
 -11   0   2   32.10    3.10
  -9   1   2  887.51   19.60
  -9   1   2  942.81   22.90
   7  -2  -2    9.90    2.30
  -7   2   2    8.10    2.40
   5  -3  -2    1.30    1.10
   5  -3  -2    0.90    1.30
  -5   3   2    2.90    1.80
   3  -4  -2   45.80    2.30
   3  -4  -2   46.00    2.30
  14   1  -2    0.40    0.90
 -14  -1   2   -0.10    1.80
 -14  -1   2    0.30    0.80
 -12   0   2  620.44   14.10
 -12   0   2  655.93   16.60
 -10   1   2   10.60    2.80
   8  -2  -2  582.94   12.80
  -8   2   2  548.25   14.00
   6  -3  -2   69.19    3.60
   6  -3  -2   63.89    2.80
  -6   3   2   60.79    3.90
   4  -4  -2   89.59    3.20
   4  -4  -2   86.79    3.10
  -4   4   2   91.99    4.50
  15   1  -2  501.35   11.20
 -15  -1   2  511.85   12.50
 -13   0   2  179.78    6.40
 -13   0   2  172.68    4.90
 -11   1   2  343.37    9.90
   9  -2  -2   43.70    2.70
  -9   2   2   44.10    3.40
   7  -3  -2   60.99    2.80
  -7   3   2   61.99    3.90
   5  -4  -2   28.90    2.10
   5  -4  -2   30.90    1.90
  -5   4   2   31.30    3.40
  16   1  -2    1.50    0.80
 -14   0   2  644.84   15.70
 -12   1   2    5.20    2.60
  10  -2  -2  195.88    5.70
 -10   2   2  202.28    6.90
   8  -3  -2   -1.10    0.90
  -8   3   2    2.30    1.80
   6  -4  -2   29.20    1.70
  -6   4   2   31.00    3.30
  15   0  -2   15.80    1.60
 -15   0   2   20.90    3.00
 -15   0   2   17.80    1.60
 -13   1   2  409.36   11.10
 -11   2   2   30.40    3.30
   9  -3  -2   36.70    2.30
  -9   3   2   36.60    3.60
   7  -4  -2   49.20    2.50
  -7   4   2   51.89    3.70
  16   0  -2  247.48    6.20
 -16   0   2  246.58    7.20
 -14   1   2    2.90    1.80
  12  -2  -2  195.08    5.60
 -12   2   2  202.48    6.90
  10  -3  -2    2.60    1.00
 -10   3   2    3.90    2.00
   8  -4  -2   39.80    1.70
  -8   4   2   37.00    3.60
  17   0  -2    0.00    0.60
  15  -1  -2  501.25   11.20
 -15   1   2  500.25   12.30
  13  -2  -2   -0.80    1.30
 -13   2   2   -0.10    1.50
  11  -3  -2   10.60    1.80
 -11   3   2   19.20    3.00
   9  -4  -2   15.20    1.30
  16  -1  -2    4.80    1.30
 -16   1   2    1.20    2.20
 -14   2   2   60.79    3.60
 -12   3   2    2.20    1.90
 -14   2  -3   90.19    4.80
  16  -1   3   -0.90    0.60
 -11   3  -3  277.07    7.80
  11  -3   3  273.57    6.90
 -13   2  -3   16.90    2.60
 -15   1  -3   25.00    3.10
   8  -4   3  482.35   10.40
 -10   3  -3   18.80    3.30
  10  -3   3    8.10    1.70
 -12   2  -3   13.80    2.50
 -14   1  -3    9.10    3.90
 -14   1  -3    8.00    1.50
  16   0   3   -0.30    0.50
   7  -4   3  389.26    8.80
  -9   3  -3  237.78    7.60
   9  -3   3  249.88    6.30
 -11   2  -3   55.19    3.80
 -13   1  -3   56.29    4.20
 -13   1  -3   51.69    2.50
 -15   0  -3    0.10    0.80
 -15   0  -3   -2.00    1.50
  -6   4  -3  309.77    8.90
   6  -4   3  313.47    7.30
  -8   3  -3  196.78    6.70
   8  -3   3  198.18    5.40
 -10   2  -3  562.14   12.60
 -10   2  -3  551.54   14.00
  10  -2   3  540.45   12.40
 -12   1  -3    4.80    1.90
 -12   1  -3    2.90    0.90
 -14   0  -3    1.80    0.90
 -14   0  -3    1.20    1.80
  -5   4  -3  119.89    5.20
   5  -4   3  124.99    3.70
  -7   3  -3  454.25   12.00
   7  -3   3  456.05   10.70
  -9   2  -3  578.54   13.30
   9  -2   3  596.84   13.30
 -11   1  -3  274.87    7.20
 -11   1  -3  280.57    6.90
 -13   0  -3    0.40    1.70
 -13   0  -3   -0.70    0.80
 -15  -1  -3   28.80    1.50
 -15  -1  -3   27.00    3.10
  -4   4  -3  110.89    5.00
   4  -4   3  113.99    3.60
   4  -4   3  111.09    3.50
  -6   3  -3  632.34   15.60
   6  -3   3  640.74   14.30
  -8   2  -3  709.43   15.60
  -8   2  -3  646.54   16.20
   8  -2   3  689.13   15.20
 -10   1  -3   43.30    3.50
 -10   1  -3   36.90    2.50
 -10   1  -3   36.90    2.50
 -12   0  -3    2.40    1.80
 -12   0  -3   -0.10    1.00
 -12   0  -3    0.50    1.80
 -14  -1  -3    9.70    2.50
 -14  -1  -3    9.20    1.30
  -3   4  -3  165.98    6.10
   3  -4   3  172.98    4.70
   3  -4   3  171.88    4.80
   5  -3   3  111.39    4.30
   5  -3   3  117.89    4.00
  -7   2  -3   25.50    3.00
   7  -2   3   27.90    2.40
  -9   1  -3  162.18    4.80
  -9   1  -3  160.48    5.70
  -9   1  -3  160.88    4.80
 -11   0  -3    0.00    0.90
 -11   0  -3   -0.80    1.50
 -11   0  -3    2.20    0.90
 -13  -1  -3   50.99    3.60
  -2   4  -3  150.58    5.90
   2  -4   3  152.88    4.40
   2  -4   3  153.88    4.40
  -4   3  -3  791.82   18.40
   4  -3   3  771.42   17.10
   4  -3   3  790.62   17.30
  -6   2  -3  666.33   15.90
   6  -2   3  699.03   15.10
  -8   1  -3  108.49    3.80
  -8   1  -3  109.09    4.50
  -8   1  -3  107.09    3.90
 -10   0  -3   -1.90    1.10
 -10   0  -3   -0.60    1.70
 -12  -1  -3    5.70    1.50
 -12  -1  -3    5.90    1.80
 -14  -2  -3   91.29    4.30
  -1   4  -3   29.10    3.60
   1  -4   3   27.40    2.00
   1  -4   3   26.30    2.20
  -3   3  -3  590.24   15.00
   3  -3   3  613.64   13.80
   3  -3   3  646.34   14.00
  -5   2  -3  128.59    4.80
   5  -2   3  133.89    4.20
  -7   1  -3    8.60    2.40
  -9   0  -3   -0.10    1.40
  -9   0  -3    1.20    1.00
  -9   0  -3    3.80    1.10
 -11  -1  -3  274.97    8.50
 -11  -1  -3  281.87    7.20
 -11  -1  -3  280.47    7.10
 -13  -2  -3   17.90    3.00
   0   4  -3  182.08    6.40
   0  -4   3  174.18    4.90
   0  -4   3  177.08    5.00
  -2   3  -3   69.09    4.10
   2  -3   3   66.49    3.10
   2  -3   3   71.19    3.10
  -4   2  -3  408.96   10.20
   4  -2   3  413.66    9.60
  -6   1  -3    8.10    2.20
  -8   0  -3   -0.30    0.90
  -8   0  -3   -0.60    1.10
  -8   0  -3   -0.70    1.10
 -10  -1  -3   33.20    2.60
 -10  -1  -3   36.00    3.30
 -10  -1  -3   39.80    2.20
 -12  -2  -3   13.30    3.10
 -12  -2  -3   14.90    1.60
   1   4  -3   88.19    4.70
  -1  -4   3   78.99    3.60
  -1  -4   3   83.49    3.00
   1  -3   3  657.73   14.60
   1  -3   3  655.63   14.70
  -3   2  -3   49.40    5.20
  -3   2  -3   45.80    3.00
  -5   1  -3  636.34   14.40
  -7   0  -3    1.70    2.20
  -7   0  -3   -0.60    1.10
   7   0   3    1.30    2.40
  -9  -1  -3  163.28    4.60
  -9  -1  -3  154.88    5.90
  -9  -1  -3  161.08    4.90
 -11  -2  -3   48.20    3.90
 -11  -2  -3   50.99    2.40
   2   4  -3  232.58    7.40
  -2  -4   3  230.18    6.00
   0  -3   3  296.27    7.30
   0  -3   3  269.27    8.10
  -2   2  -3  236.88    8.40
  -2   2  -3  178.78   10.90
  -4   1  -3    2.90    1.50
  -6   0  -3    1.40    1.10
  -6   0  -3    3.10    1.40
   6   0   3   -0.10    1.60
  -8  -1  -3  101.79    3.50
  -8  -1  -3  113.59    4.60
  -8  -1  -3   99.99    4.00
 -10  -2  -3  537.15   14.40
 -10  -2  -3  554.64   12.40
  -3  -4   3   57.09    2.50
  -1  -3   3  598.34   13.40
  -1  -3   3  594.14   13.40
  -1   2  -3  667.93   16.90
  -5   0  -3    2.40    1.00
  -5   0  -3    0.10    1.50
   5   0   3   -0.10    1.10
  -7  -1  -3    3.10    1.10
  -7  -1  -3    4.10    4.10
  -9  -2  -3  580.64   13.00
 -11  -3  -3  294.07    8.40
  11   3   3  286.67    7.00
  -4  -4   3  378.76    8.80
  -2  -3   3   37.80    3.50
  -2  -3   3   35.80    2.30
  -2  -3   3   37.10    3.50
   0   2  -3 1468.75   32.80
   0  -2   3 1449.15   30.80
  -2   1  -3  188.48    4.50
  -4   0  -3   -0.40    0.70
   4   0   3   -0.60    0.70
  -6  -1  -3   10.80    3.10
  -6  -1  -3   11.60    2.40
   6   1   3    8.90    3.90
  -8  -2  -3  616.74   16.00
  -8  -2  -3  666.03   14.30
 -10  -3  -3    5.40    2.10
  -5  -4   3   68.69    2.60
  -3  -3   3  405.36   11.00
  -3  -3   3  415.56    9.80
   1   2  -3  250.07    9.70
  -1  -2   3  254.27    7.00
  -1  -2   3  262.47    9.00
  -1   1  -3 2777.12   55.49
   1  -1   3 2704.23   55.49
  -3   0  -3    0.20    0.50
   3   0   3   -0.60    0.40
  -5  -1  -3  642.34   14.60
  -5  -1  -3  634.54   15.70
   5   1   3  640.74   16.10
  -7  -2  -3   21.20    3.20
  -7  -2  -3   26.50    2.40
  -9  -3  -3  212.18    7.50
  -6  -4   3  194.18    4.90
  -4  -3   3  283.97    8.60
  -4  -3   3  282.17    7.20
  -2  -2   3 2341.47   50.99
  -2  -2   3 2360.16   48.60
   0   1  -3 1968.50   40.90
   0  -1   3 2017.60   41.00
   2   0   3    0.40    0.50
  -4  -1  -3    0.80    1.20
  -4  -1  -3    1.10    1.40
   4   1   3    2.40    1.90
  -6  -2  -3  686.03   14.70
  -6  -2  -3  644.34   16.00
  -8  -3  -3  179.58    6.90
   5   3  -3  533.65   12.30
  -5  -3   3  530.05   13.70
  -5  -3   3  534.85   12.20
  -3  -2   3  413.26   13.00
  -3  -2   3  417.96   10.30
   1   1  -3 1210.78   25.40
  -1  -1   3 1191.28   25.50
   1   0   3   -2.10    0.30
  -3  -1  -3 1230.78   26.90
   3   1   3 1243.98   27.10
  -5  -2  -3  126.59    5.00
  -5  -2  -3  136.89    5.00
  -7  -3  -3  418.76   11.90
   6   3  -3   97.79    3.90
  -6  -3   3   96.89    6.80
  -6  -3   3   98.19    3.60
  -4  -2   3  711.93   15.80
  -4  -2   3  653.53   18.90
  -2  -1   3 1292.77   27.60
   0   0  -3   -2.40    0.30
   0   0   3   -2.30    0.30
  -2  -1  -3  184.08    5.50
  -4  -2  -3  403.36   10.30
  -6  -3  -3  605.24   13.20
  -6  -3  -3  565.44   15.20
   7   3  -3  290.27    7.50
  -7  -3   3  290.57    7.30
  -7  -3   3  295.17    9.10
  -5  -2   3   39.70    3.20
   3   1  -3 1092.09   23.90
  -3  -1   3 1086.29   23.90
   1   0  -3   -1.40    0.40
  -1   0   3   -1.20    0.30
   1   1   3 2600.34   54.99
  -3  -2  -3   46.80    3.60
  -5  -3  -3  113.49    3.90
   8   3  -3   20.40    2.40
  -8  -3   3   22.20    2.80
  -8  -3   3   26.70    3.90
  -6  -2   3  458.75   10.70
  -6  -2   3  458.55   11.60
   4   1  -3  109.89    4.50
  -4  -1   3  103.49    4.30
   2   0  -3   -5.00    0.40
  -2   0   3   -5.20    0.50
   0   1   3 1999.50   41.50
  -2  -2  -3  234.88    6.70
  -4  -3  -3  768.02   18.70
  -4  -3  -3  781.62   17.00
  -9  -3   3  188.18    6.90
  -7  -2   3   87.49    4.40
   5   1  -3  321.47    9.50
  -5  -1   3  342.47    9.50
  -5  -1   3  309.27    8.20
   3   0  -3   -2.10    0.70
  -3   0   3   -2.70    0.60
  -1   1   3 1187.08   25.40
  -1   1   3 1191.58   25.30
  -1  -2  -3  662.43   15.20
  -3  -3  -3  603.94   13.40
  -3  -3  -3  589.34   15.00
  -5  -4  -3  122.49    3.60
  10   3  -3   17.50    2.00
 -10  -3   3   15.70    3.80
  -8  -2   3  414.66   11.00
  -8  -2   3  479.15   12.10
   6   1  -3   82.49    5.80
  -6  -1   3   81.09    3.80
  -6  -1   3   90.89    5.20
   4   0  -3   -2.00    0.80
  -4   0   3   -2.50    0.70
  -2   1   3 1247.38   26.40
   0  -2  -3 1524.35   32.20
  -2  -3  -3   67.29    4.10
  -2  -3  -3   65.39    2.90
  -4  -4  -3  114.29    3.50
  11   3  -3  156.68    4.30
 -11  -3   3  154.88    6.20
  -9  -2   3    3.30    2.30
  -7  -1   3  747.73   19.40
  -7  -1   3  739.83   17.00
   5   0  -3   -2.30    1.20
  -5   0   3   -1.50    1.00
  -3   1   3 1112.49   23.90
   1  -2  -3  265.07    7.20
  -1   2   3  260.87    9.10
  -1  -3  -3  664.93   14.80
  -1  -3  -3  674.63   14.90
  -1  -3  -3  673.93   16.40
  -3  -4  -3  169.08    4.70
  12   3  -3    2.80    1.00
 -12  -3   3    7.80    3.40
 -10  -2   3  591.14   17.50
  -8  -1   3    3.60    1.80
  -8  -1   3    1.70    1.10
   6   0  -3    0.80    1.60
  -6   0   3    1.00    1.70
  -6   0   3    0.20    1.40
  -4   1   3  108.99    4.00
  -2   2   3 2397.36   51.49
   0  -3  -3  286.27    7.20
   0  -3  -3  279.87    7.20
  -2  -4  -3  148.59    4.30
  13   3  -3  296.77    6.60
 -11  -2   3    8.10    2.30
  -9  -1   3  316.57    7.50
  -9  -1   3  303.87    8.70
   7   0  -3   -0.10    2.50
  -7   0   3    0.60    2.00
  -7   0   3   -0.40    1.30
   5  -1  -3  318.77    8.90
  -5   1   3  319.57    8.00
  -5   1   3  333.17    8.70
  -3   2   3  419.26   12.30
   1  -3  -3  579.54   13.00
  -1  -4  -3   23.10    1.70
 -12  -2   3  353.56   10.10
 -10  -1   3   13.10    1.70
 -10  -1   3   10.40    2.40
   8   0  -3   -1.40    4.70
  -8   0   3   -0.30    1.00
  -8   0   3    0.80    3.30
   6  -1  -3   89.19    5.10
  -6   1   3   82.89    4.50
  -6   1   3   86.79    3.60
  -4   2   3  744.13   19.20
  -4   2   3  747.33   16.80
   2  -3  -3   34.20    2.40
   2  -3  -3   32.50    2.30
   0  -4  -3  178.38    4.90
   0  -4  -3  175.28    4.90
   0   4   3  165.18    6.20
 -13  -2   3    1.80    2.10
 -11  -1   3  514.15   13.20
 -11  -1   3  502.45   11.50
  -9   0   3   -0.50    1.30
  -9   0   3    4.20    5.60
  -9   0   3    1.00    1.30
  -9   0   3   -0.50    1.00
   7  -1  -3  730.93   18.60
  -7   1   3  739.93   17.80
  -7   1   3  730.43   16.60
   5  -2  -3   42.00    2.70
  -5   2   3   43.50    2.80
  -5   2   3   46.50    8.10
   3  -3  -3  427.86    9.80
   3  -3  -3  407.66    9.80
  -3   3   3  406.66   11.00
   1  -4  -3   86.99    3.10
   1  -4  -3   83.69    3.10
  -1   4   3   87.99    4.50
 -14  -2   3  221.38    7.20
 -12  -1   3   49.20    3.80
 -12  -1   3   48.60    2.40
 -10   0   3   -0.50    1.40
 -10   0   3   -0.50    1.20
  -8   1   3    1.60    1.30
  -8   1   3    1.90    1.60
   6  -2  -3  470.35   10.80
  -6   2   3  474.25   11.70
   4  -3  -3  295.97    7.40
   4  -3  -3  293.67    7.40
  -4   3   3  295.67    8.70
   2  -4  -3  239.88    6.30
   2  -4  -3  240.98    6.20
  -2   4   3  259.87    9.30
  13   1  -3  127.29    4.20
 -13  -1   3  120.79    3.80
 -13  -1   3  127.29    5.30
 -11   0   3    0.80    1.60
  -9   1   3  314.97    8.70
   7  -2  -3   92.09    3.50
  -7   2   3   94.39    4.20
   5  -3  -3  531.95   12.30
   5  -3  -3  539.25   12.20
   3  -4  -3   61.09    2.60
   3  -4  -3   62.69    2.60
  -3   4   3   59.09    3.80
  14   1  -3    3.20    0.90
 -14  -1   3    4.60    2.00
 -14  -1   3    2.90    1.00
 -12   0   3    0.30    1.10
 -12   0   3    0.70    1.60
 -10   1   3   14.90    2.70
   8  -2  -3  468.65   10.70
  -8   2   3  441.76   11.70
   6  -3  -3   97.59    3.50
   6  -3  -3  101.79    4.00
  -6   3   3  100.99    4.80
   4  -4  -3  385.86    9.00
   4  -4  -3  385.16    8.90
  -4   4   3  386.16   10.30
  15   1  -3  405.76    9.20
 -15  -1   3  394.56   10.40
 -13   0   3    0.60    1.10
 -13   0   3    0.00    1.70
 -11   1   3  516.15   13.20
   9  -2  -3    5.80    1.50
  -9   2   3    4.20    1.90
   7  -3  -3  283.57    7.30
  -7   3   3  294.97    9.30
   5  -4  -3   74.09    2.70
   5  -4  -3   69.69    2.80
  -5   4   3   71.39    4.00
  16   1  -3   54.49    2.20
 -14   0   3    0.30    1.80
 -12   1   3   48.30    3.50
  10  -2  -3  638.04   14.10
 -10   2   3  623.54   15.60
   8  -3  -3   25.90    2.10
  -8   3   3   20.80    3.10
   6  -4  -3  201.68    5.20
  -6   4   3  206.98    6.60
  15   0  -3    0.70    0.60
 -15   0   3    0.90    1.90
 -13   1   3  123.39    5.10
  11  -2  -3    6.80    1.70
 -11   2   3    4.70    2.00
   9  -3  -3  192.98    5.30
  -9   3   3  195.18    6.70
   7  -4  -3   81.79    2.90
  -7   4   3   83.59    4.10
  16   0  -3    0.00    0.60
 -16   0   3    0.00    1.90
 -14   1   3    5.90    1.80
  12  -2  -3  365.96    9.00
 -12   2   3  385.86   11.10
  10  -3  -3   16.40    1.80
 -10   3   3   16.10    2.90
   8  -4  -3  177.78    4.50
  -8   4   3  180.98    6.00
  17   0  -3    0.10    0.50
  15  -1  -3  405.76    9.20
 -15   1   3  397.76   10.30
  13  -2  -3    1.10    1.30
 -13   2   3    1.80    1.60
  11  -3  -3  158.68    4.40
 -11   3   3  160.88    5.70
   9  -4  -3   28.70    1.50
  16  -1  -3   57.79    2.80
 -16   1   3   56.79    3.90
 -14   2   3  227.88    6.90
 -12   3   3    5.40    1.90
 -11   3  -4   78.79    4.40
  11  -3   4   81.59    3.00
 -13   2  -4   19.40    3.10
 -15   1  -4  160.18    5.60
   8  -4   4   26.70    1.40
 -10   3  -4   51.09    4.00
  10  -3   4   54.79    2.30
 -12   2  -4   77.39    4.00
 -14   1  -4   16.20    2.00
 -14   1  -4   16.40    2.80
  16   0   4   40.60    1.60
   7  -4   4   65.69    2.30
  -9   3  -4    0.30    2.10
   9  -3   4   -1.90    1.00
 -11   2  -4   18.40    2.90
 -13   1  -4  157.88    4.40
 -13   1  -4  151.08    6.80
 -15   0  -4   76.59    3.70
 -15   0  -4   72.79    2.40
  -6   4  -4    0.60    3.30
  -8   3  -4    3.30    2.10
   8  -3   4    4.00    1.00
 -10   2  -4   35.90    3.30
 -10   2  -4   30.30    2.70
  10  -2   4   40.40    3.00
 -12   1  -4  201.38    6.80
 -12   1  -4  202.78    5.50
 -12   1  -4  222.68    6.20
 -14   0  -4  287.67    8.30
 -14   0  -4  291.77    6.90
  -5   4  -4    2.90    3.00
   5  -4   4    0.90    0.80
  -7   3  -4   17.80    3.40
   7  -3   4   18.60    2.00
  -9   2  -4  124.29    5.20
  -9   2  -4  125.09    4.40
   9  -2   4  125.19    4.40
 -11   1  -4   27.10    2.20
 -11   1  -4   33.90    2.30
 -11   1  -4   28.10    3.00
 -13   0  -4  833.02   19.90
 -13   0  -4  808.42   17.60
 -15  -1  -4  173.08    5.70
 -15  -1  -4  163.28    4.10
  15   1   4  162.38    4.20
  -4   4  -4   24.90    4.20
   4  -4   4   25.30    2.10
   4  -4   4   25.50    1.80
  -6   3  -4    1.30    2.00
   6  -3   4    1.30    1.10
  -8   2  -4   92.49    4.10
  -8   2  -4   89.89    4.50
   8  -2   4   95.29    3.60
 -10   1  -4  247.48    7.70
 -10   1  -4  250.67    6.40
 -10   1  -4  248.88    6.60
 -12   0  -4  558.94   12.60
 -12   0  -4  565.34   13.90
 -14  -1  -4   17.50    1.40
 -14  -1  -4   22.00    2.80
  -3   4  -4   32.70    4.20
   3  -4   4   44.30    2.20
   3  -4   4   38.60    2.20
  -5   3  -4  169.18    6.20
   5  -3   4  166.08    5.00
   5  -3   4  165.38    5.30
  -7   2  -4  195.48    6.50
   7  -2   4  190.08    5.50
  -9   1  -4  780.22   18.30
  -9   1  -4  785.52   16.90
  -9   1  -4  780.62   17.10
 -11   0  -4  227.48    7.40
 -11   0  -4  235.58    6.30
 -11   0  -4  235.28    6.10
 -13  -1  -4  143.59    5.60
 -13  -1  -4  144.39    4.20
  -2   4  -4   15.40    2.90
   2  -4   4   15.90    1.80
   2  -4   4   18.90    1.90
  -4   3  -4  149.49    5.80
   4  -3   4  142.39    4.70
   4  -3   4  147.89    4.60
  -6   2  -4   84.59    4.10
   6  -2   4   83.89    3.40
  -8   1  -4  295.67    7.30
  -8   1  -4  291.17    8.20
  -8   1  -4  286.27    7.20
 -10   0  -4  604.64   15.20
 -10   0  -4  629.24   14.10
 -10   0  -4  646.44   13.90
 -12  -1  -4  203.58    6.90
 -12  -1  -4  191.18    5.30
  -1   4  -4   19.10    4.00
   1  -4   4   17.80    2.00
   1  -4   4   16.70    1.80
  -3   3  -4    1.20    1.90
   3  -3   4    4.80    1.30
   3  -3   4    4.20    1.40
  -5   2  -4  266.17    7.50
   5  -2   4  268.07    6.90
  -7   1  -4 1158.88   24.90
  -7   1  -4 1128.49   24.10
  -9   0  -4   53.09    3.30
  -9   0  -4   54.79    2.60
  -9   0  -4   55.19    2.70
 -11  -1  -4   32.40    2.40
 -11  -1  -4   32.00    2.10
 -11  -1  -4   30.50    3.20
 -13  -2  -4   20.80    3.00
   0   4  -4  107.39    5.20
   0  -4   4  105.59    3.70
   0  -4   4  105.09    3.50
  -2   3  -4   30.50    3.50
   2  -3   4   29.40    2.40
   2  -3   4   33.00    2.60
  -4   2  -4  916.21   20.30
   4  -2   4  919.41   19.70
  -6   1  -4  785.32   17.50
  -8   0  -4 1306.97   27.40
  -8   0  -4 1302.57   27.20
  -8   0  -4 1312.87   28.30
 -10  -1  -4  251.97    6.50
 -10  -1  -4  242.58    6.60
 -10  -1  -4  255.67    7.90
 -12  -2  -4   84.19    2.80
 -12  -2  -4   72.29    4.30
   1   4  -4    2.90    2.70
  -1  -4   4    0.30    1.70
  -1  -4   4    1.50    0.90
  -1   3  -4   38.50    3.50
   1  -3   4   33.00    2.40
   1  -3   4   32.10    2.60
  -3   2  -4   27.80    2.80
   3  -2   4   25.80    2.40
  -5   1  -4 1876.21   39.00
  -9  -1  -4  806.82   17.50
  -9  -1  -4  791.22   18.90
  -9  -1  -4  801.82   17.40
 -11  -2  -4   20.50    3.30
 -11  -2  -4   21.80    1.90
   2   4  -4    8.00    2.80
  -2  -4   4    7.10    1.60
   0  -3   4   28.60    3.40
   0  -3   4   28.10    2.40
  -2   2  -4   82.69    3.70
  -2   2  -4   83.59    5.60
  -4   1  -4 1180.78   25.00
  -6   0  -4 4090.79   82.79
   6   0   4 4056.19   82.39
  -8  -1  -4  287.87    8.30
  -8  -1  -4  290.77    7.10
  -8  -1  -4  286.57    7.30
 -10  -2  -4   34.80    2.20
 -10  -2  -4   36.80    3.70
  -3  -4   4   -0.20    0.90
  -1  -3   4  112.29    4.90
  -1  -3   4  117.19    4.50
  -1   2  -4   -3.80    3.50
  -5   0  -4 2771.92   57.29
   5   0   4 2832.62   56.79
  -7  -1  -4 1097.09   23.30
  -7  -1  -4 1126.89   24.50
  -9  -2  -4  126.99    4.10
  -9  -2  -4  124.69    5.70
 -11  -3  -4   82.79    4.30
  -4  -4   4   15.00    1.60
  -2  -3   4    4.10    2.00
  -2  -3   4    2.90    1.10
   0   2  -4  548.65   15.30
   0  -2   4  550.14   14.60
  -2   1  -4 1948.80   39.40
   4   0   4  772.02   16.20
  -6  -1  -4  798.42   17.60
   6   1   4  754.42   19.90
  -8  -2  -4   91.19    4.80
  -8  -2  -4   94.89    3.50
 -10  -3  -4   49.60    4.00
  -5  -4   4    1.00    0.90
  -3  -3   4   10.20    2.40
  -3  -3   4   10.00    2.00
   1   2  -4   20.90    5.80
  -1  -2   4   24.50    2.90
  -1  -2   4   27.10    4.60
  -1   1  -4 1287.07   26.90
   1  -1   4 1316.97   26.90
   3   0   4 4255.77   85.99
  -5  -1  -4 1969.40   41.80
  -5  -1  -4 1967.10   40.50
   5   1   4 1883.51   41.90
  -7  -2  -4  183.88    5.30
  -7  -2  -4  188.28    6.70
  -9  -3  -4    0.00    1.90
  -6  -4   4   38.40    2.00
   4   3  -4    3.10    1.90
  -4  -3   4    4.00    1.30
  -4  -3   4   12.80    3.40
  -2  -2   4  299.57    8.00
  -2  -2   4  305.47   10.40
   0   1  -4  967.70   20.70
   0  -1   4  985.40   20.80
   2   0   4 7284.47  148.29
   2   0   4 7444.26  148.79
  -4  -1  -4 1201.68   25.60
   4   1   4 1205.78   26.90
  -6  -2  -4   75.89    3.60
  -6  -2  -4   79.49    4.20
  -8  -3  -4    4.40    2.10
  -7  -4   4    3.40    1.30
   5   3  -4   -1.20    1.70
  -5  -3   4   -0.20    2.10
  -5  -3   4    0.70    1.10
  -3  -2   4  202.38    6.20
  -3  -2   4  216.88    9.20
   1   1  -4 1252.87   26.80
  -1  -1   4 1285.77   26.90
   1   0   4 3539.05   71.59
  -3  -1  -4  721.23   16.30
   3   1   4  757.42   17.30
  -5  -2  -4  238.58    6.90
  -5  -2  -4  252.77    6.90
  -5  -2  -4  273.47    7.70
  -7  -3  -4   16.90    3.30
   6   3  -4    2.50    1.60
  -6  -3   4    0.30    1.10
  -6  -3   4    1.70    3.00
  -4  -2   4  538.25   12.70
  -4  -2   4  528.15   16.30
   2   1  -4  495.25   11.70
  -2  -1   4  492.15   11.70
   0   0  -4  120.69    3.10
   0   0   4  123.59    3.10
   2   1   4 1922.51   40.60
  -4  -2  -4  858.01   19.40
  -6  -3  -4    0.70    2.30
  -6  -3  -4    2.70    1.40
   7   3  -4   22.90    2.50
  -7  -3   4   24.50    3.90
  -7  -3   4   23.20    2.30
  -5  -2   4   24.80    2.50
  -5  -2   4   25.30    3.20
   3   1  -4 2193.08   45.60
  -3  -1   4 2157.18   45.60
   1   0  -4 2224.28   44.60
  -1   0   4 2162.98   44.60
   1   1   4 1284.27   27.70
  -3  -2  -4   30.90    2.80
  -5  -3  -4  158.48    6.40
  -5  -3  -4  162.18    4.70
   8   3  -4   24.70    2.40
  -8  -3   4   22.40    2.70
  -8  -3   4   32.20    4.10
  -6  -2   4  241.58    6.60
  -6  -2   4  249.08    7.40
   4   1  -4  249.58    7.30
  -4  -1   4  224.28    7.30
   2   0  -4 3232.78   64.39
  -2   0   4 3116.99   64.29
   0   1   4  972.00   21.20
   0   1   4  979.30   21.40
  -2  -2  -4   77.59    3.60
  -4  -3  -4  147.19    4.50
  -4  -3  -4  144.99    6.00
  -6  -4  -4    4.80    1.30
  -9  -3   4   22.90    3.90
  -7  -2   4    5.00    1.90
  -7  -2   4    1.60    1.90
   5   1  -4 1268.37   28.90
  -5  -1   4 1337.77   28.90
  -5  -1   4 1254.57   27.20
   3   0  -4  580.94   13.10
  -3   0   4  585.44   13.00
  -1   1   4 1208.48   25.80
  -1  -2  -4    1.60    1.40
  -3  -3  -4    3.60    1.20
  -3  -3  -4    6.90    2.10
  -5  -4  -4   -0.80    0.80
  10   3  -4    7.30    1.80
 -10  -3   4    6.10    2.70
  -8  -2   4  574.64   14.40
  -6  -1   4   25.90    4.00
  -6  -1   4   27.10    3.00
   4   0  -4  908.71   20.00
  -4   0   4  912.01   19.90
  -2   1   4  527.15   13.30
   0  -2  -4  557.24   13.10
   0   2   4  564.54   15.40
  -2  -3  -4   27.30    2.30
  -2  -3  -4   30.90    3.30
  -4  -4  -4   24.10    1.80
  11   3  -4   38.00    2.10
 -11  -3   4   37.70    4.60
  -9  -2   4  144.69    5.90
  -7  -1   4 1070.29   22.90
  -7  -1   4 1015.50   25.40
   5   0  -4 1552.84   33.30
  -5   0   4 1563.74   33.10
  -3   1   4 2071.49   43.20
   1  -2  -4   21.50    2.50
  -1   2   4   21.00    4.40
  -1  -3  -4   31.40    3.60
  -1  -3  -4   28.50    2.30
  -1  -3  -4   33.60    3.50
  -3  -4  -4   39.40    2.00
  12   3  -4    3.40    1.00
  -8  -1   4  157.38    5.50
  -8  -1   4  154.58    4.40
   6   0  -4 3280.97   67.09
  -6   0   4 3253.87   66.79
  -6   0   4 3146.99   65.69
  -4   1   4  250.07    7.10
  -2   2   4  283.27    9.60
   0  -3  -4   27.80    2.20
  -2  -4  -4   18.70    1.60
  13   3  -4  147.29    3.80
 -11  -2   4   15.00    3.50
  -9  -1   4  904.01   20.70
  -9  -1   4  913.71   19.40
   7   0  -4  337.47   10.60
  -7   0   4  341.07    8.70
  -7   0   4  344.57   10.00
   5  -1  -4 1309.57   29.00
  -5   1   4 1321.17   27.70
  -5   1   4 1315.57   28.70
  -3   2   4  222.58    8.90
   1  -3  -4  116.99    3.90
   1  -3  -4  113.19    4.00
  -1  -4  -4   16.90    1.70
 -12  -2   4  212.38    7.30
 -10  -1   4  263.97    6.60
 -10  -1   4  256.67    8.00
  -8   0   4 2497.35   50.79
  -8   0   4 2399.16   52.49
   6  -1  -4   25.40    4.50
  -6   1   4   28.10    3.80
  -6   1   4   30.30    2.50
   4  -2  -4  517.85   12.10
  -4   2   4  545.95   15.60
  -4   2   4  557.54   12.80
   2  -3  -4    4.20    1.30
   2  -3  -4    2.70    1.10
   0  -4  -4  103.39    3.40
   0  -4  -4  105.29    3.60
   0   4   4  104.59    4.80
 -13  -2   4    3.10    2.30
 -11  -1   4 1617.84   34.90
 -11  -1   4 1582.24   33.30
  -9   0   4  343.47    8.20
  -9   0   4  327.77   13.50
  -9   0   4  353.86    9.10
   7  -1  -4 1013.50   25.00
  -7   1   4 1042.10   22.50
  -7   1   4 1044.30   24.00
   5  -2  -4   25.90    2.40
  -5   2   4   38.00    8.40
  -5   2   4   26.60    2.50
   3  -3  -4   12.00    1.90
   3  -3  -4    7.60    1.70
  -3   3   4   13.50    2.60
   1  -4  -4    2.40    1.10
   1  -4  -4    0.70    1.00
  -1   4   4    2.80    1.90
 -14  -2   4  201.78    6.90
 -12  -1   4  268.07    6.70
 -12  -1   4  249.08    8.10
 -10   0   4 1503.65   32.10
 -10   0   4 1469.25   30.80
  -8   1   4  151.48    5.20
   6  -2  -4  252.57    6.50
  -6   2   4  252.37    7.30
   4  -3  -4    4.70    1.10
   4  -3  -4    2.60    1.20
  -4   3   4    2.40    1.80
   2  -4  -4    5.00    1.10
   2  -4  -4    6.60    1.50
  -2   4   4    8.70    2.60
  15   2  -4  345.97    7.70
  13   1  -4  708.43   15.70
 -13  -1   4  716.33   15.50
 -13  -1   4  704.03   17.10
 -11   0   4   19.80    2.80
 -11   0   4   12.20    3.30
  -9   1   4  917.91   20.80
   7  -2  -4    4.00    1.40
  -7   2   4    4.70    2.20
   5  -3  -4   -0.10    1.00
   5  -3  -4    3.20    1.30
  -5   3   4    2.20    1.70
   3  -4  -4    0.10    1.00
   3  -4  -4   -0.10    0.80
  -3   4   4    1.80    1.60
  14   1  -4   63.89    2.80
 -14  -1   4   61.39    4.00
 -12   0   4  559.14   14.10
 -12   0   4  563.24   12.60
 -10   1   4  263.97    8.30
   8  -2  -4  553.94   12.70
  -8   2   4  578.14   14.00
   6  -3  -4   -0.10    1.00
   6  -3  -4    2.90    1.60
  -6   3   4    2.70    1.80
   4  -4  -4   13.40    1.60
   4  -4  -4   16.70    1.60
  -4   4   4   20.60    3.00
  15   1  -4   64.59    2.50
 -15  -1   4   67.69    4.10
 -13   0   4 1510.75   33.60
 -13   0   4 1572.24   32.00
 -11   1   4 1623.34   35.30
   9  -2  -4  146.89    4.70
  -9   2   4  143.29    5.60
   7  -3  -4   19.10    2.00
  -7   3   4   20.60    3.10
   5  -4  -4    0.70    1.00
   5  -4  -4   -0.10    0.70
  -5   4   4    0.70    1.80
  16   1  -4   68.49    2.40
 -14   0   4  160.18    6.00
 -12   1   4  273.67    8.40
  10  -2  -4  508.35   11.60
 -10   2   4  495.95   13.00
   8  -3  -4   28.50    2.00
  -8   3   4   30.50    3.50
   6  -4  -4   45.20    2.70
   6  -4  -4   35.60    1.90
  -6   4   4   38.80    3.30
  15   0  -4   71.09    3.20
 -15   0   4   70.69    4.10
 -13   1   4  686.73   16.60
  11  -2  -4   25.60    3.50
 -11   2   4   16.20    3.00
   9  -3  -4   17.70    1.80
  -9   3   4   22.40    4.40
  -7   4   4    1.90    2.00
  16   0  -4  166.18    4.40
 -16   0   4  162.18    5.70
  14  -1  -4   58.29    2.70
 -14   1   4   61.89    4.10
  12  -2  -4  204.78    5.80
 -12   2   4  198.68    6.80
  10  -3  -4    7.40    1.70
 -10   3   4    3.60    1.80
   8  -4  -4   38.90    1.70
  -8   4   4   39.30    3.50
  15  -1  -4   63.19    2.50
 -15   1   4   65.19    3.70
  13  -2  -4    0.90    1.50
 -13   2   4   -2.10    1.50
  11  -3  -4   41.60    2.20
 -11   3   4   41.80    3.60
   9  -4  -4   15.60    1.30
  16  -1  -4   69.89    2.40
 -16   1   4   59.19    4.10
 -14   2   4  206.78    6.40
 -12   3   4    4.90    2.00
 -13   2  -5    9.00    2.20
   8  -4   5   86.49    2.50
 -10   3  -5  314.17    8.80
  10  -3   5  301.37    7.20
 -12   2  -5  262.57    9.40
 -14   1  -5   16.30    1.80
 -14   1  -5   10.80    3.00
  16   0   5   -0.50    0.50
   7  -4   5   74.99    2.70
  -9   3  -5  175.68    6.30
   9  -3   5  176.78    4.80
 -11   2  -5  286.97    8.50
 -13   1  -5   54.29    3.60
 -13   1  -5   49.10    2.30
 -15   0  -5    3.20    1.80
   6  -4   5   21.20    1.50
  -8   3  -5  275.07    8.30
 -10   2  -5  327.17    8.10
 -10   2  -5  336.57    9.60
  10  -2   5  329.27    8.10
 -12   1  -5   65.89    4.00
 -12   1  -5   61.59    2.60
 -12   1  -5   60.39    3.80
 -14   0  -5    0.80    0.80
 -14   0  -5   -0.40    3.10
  -5   4  -5    7.90    3.70
   5  -4   5    6.90    1.30
  -7   3  -5  186.98    6.70
   7  -3   5  179.38    5.20
  -9   2  -5  262.97    7.00
  -9   2  -5  264.57    8.10
   9  -2   5  262.47    6.90
 -11   1  -5   48.60    2.70
 -11   1  -5   47.10    3.60
 -11   1  -5   53.19    2.50
 -13   0  -5   -2.40    1.80
 -15  -1  -5   21.80    1.30
  15   1   5   21.20    1.80
  -4   4  -5   88.99    5.70
   4  -4   5   90.19    3.40
   4  -4   5   92.79    3.20
  -6   3  -5  423.76   11.40
   6  -3   5  430.66   10.20
  -8   2  -5   52.59    3.40
  -8   2  -5   49.00    3.70
   8  -2   5   51.99    2.90
 -10   1  -5  242.28    7.60
 -10   1  -5  241.38    6.30
 -10   1  -5  244.38    6.50
 -12   0  -5    1.70    1.00
 -12   0  -5    1.60    0.80
 -12   0  -5   -0.50    1.70
 -14  -1  -5   13.90    1.30
 -14  -1  -5   10.40    2.70
  -3   4  -5   75.49    5.20
   3  -4   5   74.49    2.80
   3  -4   5   73.49    2.80
  -5   3  -5  158.68    6.00
   5  -3   5  157.28    5.30
  -7   2  -5  802.42   16.80
  -7   2  -5  790.82   17.80
   7  -2   5  671.83   18.30
  -9   1  -5  146.29    6.40
  -9   1  -5  153.08    4.50
  -9   1  -5  157.88    5.70
 -11   0  -5    3.60    2.10
 -11   0  -5    1.00    0.90
 -11   0  -5    0.30    0.80
 -13  -1  -5   50.09    2.20
 -13  -1  -5   47.30    3.50
  -2   4  -5  180.88    6.90
   2  -4   5  188.68    5.00
   2  -4   5  182.38    5.00
  -4   3  -5  100.19    5.40
   4  -3   5  115.09    4.20
   4  -3   5  100.39    3.90
  -6   2  -5  162.28    5.80
   6  -2   5  169.28    4.90
  -8   1  -5  772.42   16.60
  -8   1  -5  788.22   16.80
  -8   1  -5  743.13   17.70
 -10   0  -5    0.70    0.80
 -10   0  -5   -1.20    2.20
 -10   0  -5   -0.50    1.10
 -12  -1  -5   70.79    4.60
 -12  -1  -5   72.49    3.80
   1  -4   5  188.18    5.10
   1  -4   5  191.18    5.20
  -3   3  -5  654.93   15.60
   3  -3   5  640.04   14.40
   3  -3   5  635.94   14.50
  -5   2  -5  696.13   16.30
   5  -2   5  713.63   15.60
  -7   1  -5   40.50    3.10
  -7   1  -5   40.50    2.70
  -7   1  -5   30.40    2.50
  -9   0  -5    1.50    1.50
  -9   0  -5    2.30    0.90
  -9   0  -5   -0.10    1.00
 -11  -1  -5   51.59    2.70
 -11  -1  -5   52.99    3.80
 -11  -1  -5   51.29    2.70
 -13  -2  -5   14.80    3.00
   0   4  -5  249.97    9.90
   0  -4   5  250.27    6.30
   0  -4   5  243.28    6.30
  -2   3  -5  379.06   10.40
   2  -3   5  385.86    9.20
   2  -3   5  382.16    9.30
  -4   2  -5  298.37    8.10
   4  -2   5  289.87    7.40
  -6   1  -5    4.60    1.60
  -8   0  -5   -0.50    1.00
  -8   0  -5    0.10    1.40
  -8   0  -5   -0.50    0.90
 -10  -1  -5  245.88    7.80
 -10  -1  -5  247.48    6.40
 -10  -1  -5  242.58    6.50
 -12  -2  -5  252.77    7.80
 -12  -2  -5  262.47    6.30
   1   4  -5  244.48   10.10
  -1  -4   5  202.38    5.80
  -1  -4   5  208.48    5.70
  -1   3  -5  676.83   16.30
   1  -3   5  686.03   15.30
   1  -3   5  700.73   15.40
  -3   2  -5  392.46    9.80
  -5   1  -5   33.10    2.80
  -7   0  -5    1.00    2.60
  -7   0  -5    0.20    1.10
  -7   0  -5    1.10    1.30
  -9  -1  -5  143.19    4.40
  -9  -1  -5  151.68    4.70
  -9  -1  -5  152.78    5.70
 -11  -2  -5  282.17    8.60
 -11  -2  -5  281.67    7.00
   2   4  -5  192.98    9.90
  -2  -4   5  235.68    6.10
   0  -3   5  361.66    8.80
   0  -3   5  355.56    8.70
  -2   2  -5  468.65   11.20
  -4   1  -5  906.31   19.60
  -6   0  -5    0.20    1.20
   6   0   5    0.70    1.60
  -8  -1  -5  773.72   16.50
  -8  -1  -5  751.02   17.80
  -8  -1  -5  762.82   16.70
 -10  -2  -5  314.67    7.70
 -10  -2  -5  313.97    9.50
   3   4  -5   92.99    5.80
  -3  -4   5   95.49    3.20
  -1  -3   5  782.22   17.70
  -1  -3   5  791.02   17.30
  -1   2  -5  100.09    6.90
  -5   0  -5    0.50    1.30
   5   0   5   -0.10    1.10
  -7  -1  -5   36.30    3.00
  -7  -1  -5   39.40    3.20
  -7  -1  -5   29.10    2.40
  -9  -2  -5  249.68    8.20
  -9  -2  -5  249.28    6.50
 -11  -3  -5  169.78    5.90
   4   4  -5  301.67    9.40
  -4  -4   5  309.17    8.30
  -2  -3   5  295.67    7.50
   0   2  -5  450.95   13.40
   0  -2   5  453.55   12.70
  -2   1  -5   31.30    1.30
   4   0   5   -2.30    0.80
   4   0   5   -0.70    0.80
   6   1   5    5.20    4.50
  -8  -2  -5   46.00    2.80
  -8  -2  -5   42.10    3.80
 -10  -3  -5  301.57    8.80
  -5  -4   5   11.70    1.50
  -3  -3   5  594.84   14.70
  -3  -3   5  593.34   13.50
   1   2  -5  436.56   13.70
  -1  -2   5  467.05   13.20
  -1  -2   5  458.45   11.00
  -1   1  -5   69.89    2.40
   1  -1   5   66.39    2.40
   3   0   5    0.00    0.50
   3   0   5    2.20    0.70
  -5  -1  -5   36.70    2.70
  -7  -2  -5  801.82   17.70
  -7  -2  -5  793.12   19.00
  -9  -3  -5  155.88    6.10
  -6  -4   5  335.67    7.80
   4   3  -5  268.47    7.10
  -4  -3   5  275.67    8.40
  -4  -3   5  275.97    7.10
  -2  -2   5  735.23   19.10
  -2  -2   5  727.33   16.40
   0   1  -5  286.77    7.00
   0  -1   5  290.87    7.10
   2   0   5   -0.20    0.50
   2   0   5   -1.00    0.50
  -4  -1  -5  912.11   20.00
   4   1   5  927.51   21.50
  -6  -2  -5  158.08    5.00
  -6  -2  -5  160.38    5.90
  -7  -4   5   97.69    3.60
   5   3  -5  598.54   13.50
  -5  -3   5  599.24   14.90
  -5  -3   5  597.24   13.50
  -3  -2   5  544.65   16.00
  -3  -2   5  527.55   12.70
   1   1  -5  545.75   12.50
  -1  -1   5  554.24   12.70
   1   0   5   -2.80    0.50
  -3  -1  -5  191.18    5.60
   3   1   5  195.38    6.50
  -5  -2  -5  665.23   15.10
  -5  -2  -5  560.74   15.00
  -5  -2  -5  628.94   14.70
  -7  -3  -5  176.08    6.70
   6   3  -5  427.56   10.00
  -6  -3   5  418.86   10.00
  -6  -3   5  424.26   11.60
  -4  -2   5 1009.90   22.10
   2   1  -5    6.40    1.80
  -2  -1   5    7.90    1.90
   0   0  -5   -0.70    0.50
   0   0   5   -0.20    0.50
   2   1   5   35.40    2.90
  -4  -2  -5  277.97    7.80
  -4  -2  -5  261.47    7.00
  -6  -3  -5  412.96   11.70
  -6  -3  -5  424.46    9.80
   7   3  -5  617.44   13.80
  -7  -3   5  618.44   13.70
  -7  -3   5  605.24   15.30
  -5  -2   5  819.32   20.20
  -5  -2   5  886.01   18.40
   3   1  -5  433.26   11.00
  -3  -1   5  439.16   11.10
   1   0  -5    1.00    0.60
  -1   0   5    0.20    0.60
   1   1   5   68.19    3.40
  -3  -2  -5  400.16   10.20
  -5  -3  -5  158.48    4.70
  -5  -3  -5  149.19    6.20
   8   3  -5  399.96    9.60
  -8  -3   5  414.56    9.60
  -8  -3   5  411.16   11.30
  -6  -2   5  593.94   13.40
  -6  -2   5  606.44   14.40
   4   1  -5  365.36   10.20
  -4  -1   5  380.16   10.20
   2   0  -5    0.50    0.60
  -2   0   5    0.30    0.70
   0   1   5  299.37    7.80
   0   1   5  290.87    7.90
  -2  -2  -5  457.85   12.50
  -4  -3  -5   99.69    3.60
  -9  -3   5  241.18    8.10
  -7  -2   5  220.78    6.30
  -7  -2   5  231.78    7.20
   5   1  -5  193.28    7.20
  -5  -1   5  197.48    7.00
   3   0  -5    0.90    0.70
  -3   0   5   -1.20    0.80
  -1   1   5  531.05   12.60
  -1  -2  -5   95.39    3.90
   1   2   5   94.49    6.40
  -3  -3  -5  625.44   16.00
  -3  -3  -5  658.13   14.30
  -5  -4  -5    5.90    1.60
  10   3  -5  140.49    4.20
 -10  -3   5  144.39    6.30
  -8  -2   5  358.06   10.00
  -6  -1   5  152.88    6.70
  -6  -1   5  134.49    4.90
   4   0  -5   -0.80    1.00
  -4   0   5   -0.20    0.90
  -2   1   5   11.70    1.70
   0  -2  -5  461.85   11.30
   0   2   5  474.85   13.80
  -2  -3  -5  394.46   11.50
  -2  -3  -5  391.26    9.40
  -4  -4  -5   82.19    2.80
  11   3  -5  512.55   11.40
 -11  -3   5  521.85   13.30
  -9  -2   5  329.27    9.60
  -7  -1   5    0.80    3.40
  -7  -1   5    4.10    1.80
   5   0  -5    1.20    1.30
  -5   0   5   -0.90    1.10
  -3   1   5  424.46   10.60
   1  -2  -5  471.95   11.30
  -1   2   5  451.85   13.40
  -1  -3  -5  609.54   16.60
  -1  -3  -5  694.43   14.80
  -1  -3  -5  677.13   14.70
  -3  -4  -5   74.19    2.70
  12   3  -5  121.49    3.40
  -8  -1   5  246.08    7.20
  -8  -1   5  235.48    6.10
   6   0  -5    1.20    1.80
  -6   0   5    0.00    1.40
  -6   0   5   -1.00    1.90
   4  -1  -5  368.56   10.00
  -4   1   5  373.66    9.80
  -2   2   5  748.13   19.20
   0  -3  -5  357.66    8.60
   0  -3  -5  350.36    8.60
  -2  -4  -5  185.68    5.20
  13   3  -5   47.60    2.00
 -11  -2   5   98.49    5.10
  -9  -1   5  360.86    8.60
  -9  -1   5  366.46    9.80
   7   0  -5    0.10    3.00
  -7   0   5    0.10    1.60
  -7   0   5   -0.40    2.10
   5  -1  -5  198.38    7.20
  -5   1   5  208.68    6.80
  -5   1   5  200.58    5.70
  -3   2   5  559.04   15.90
   1  -3  -5  790.62   17.00
   1  -3  -5  761.62   17.00
  -1  -4  -5  189.98    5.10
 -12  -2   5  255.17    8.20
 -10  -1   5   33.10    3.50
 -10  -1   5   34.20    2.20
  -8   0   5    0.30    1.10
  -8   0   5    0.00    3.30
   6  -1  -5  141.59    7.20
  -6   1   5  141.59    4.70
  -6   1   5  150.58    6.20
   4  -2  -5 1031.20   22.00
  -4   2   5 1031.70   25.80
  -4   2   5 1066.39   22.80
   2  -3  -5  287.67    7.30
   2  -3  -5  288.57    7.30
   0  -4  -5  245.18    6.30
   0  -4  -5  254.37    6.40
   0   4   5  246.78    7.60
 -13  -2   5   41.30    4.30
 -11  -1   5   47.60    3.70
 -11  -1   5   41.70    2.30
  -9   0   5    5.00    5.70
   7  -1  -5    5.60    4.50
  -7   1   5    1.10    1.50
  -7   1   5    2.10    3.20
   5  -2  -5  937.31   19.50
  -5   2   5  910.41   24.30
  -5   2   5  883.01   20.30
   3  -3  -5  583.74   13.20
   3  -3  -5  584.94   13.20
  -3   3   5  590.64   14.50
   1  -4  -5  208.48    5.60
   1  -4  -5  214.28    5.80
  -1   4   5  212.58    6.90
 -14  -2   5   87.49    5.30
  12   1  -5    2.80    1.10
 -12  -1   5    4.50    2.00
 -12  -1   5    1.70    1.30
 -10   0   5    0.60    1.30
 -10   0   5    0.10    1.50
  -8   1   5  248.48    7.00
  -8   1   5  226.98   10.70
   6  -2  -5  584.34   13.50
   6  -2  -5  594.64   13.30
  -6   2   5  615.14   14.30
   4  -3  -5  273.57    7.10
   4  -3  -5  275.77    7.10
  -4   3   5  285.47    8.40
   2  -4  -5  250.77    6.30
   2  -4  -5  248.38    6.40
  -2   4   5  254.57    7.80
  15   2  -5   34.00    1.70
  13   1  -5  256.47    6.70
 -13  -1   5  249.28    7.90
 -11   0   5    0.40    1.60
 -11   0   5   -0.80    1.60
  -9   1   5  357.16    9.60
   7  -2  -5  229.98    6.10
  -7   2   5  231.48    7.00
   5  -3  -5  602.54   13.40
   5  -3  -5  603.94   13.30
  -5   3   5  558.74   14.60
   3  -4  -5  100.09    3.30
   3  -4  -5   94.19    3.30
  -3   4   5  104.19    6.10
  14   1  -5    7.00    1.60
 -14  -1   5    5.30    2.20
 -12   0   5    1.70    1.20
 -12   0   5    0.70    1.70
 -10   1   5   40.50    3.50
   8  -2  -5  356.96    8.70
  -8   2   5  361.96    9.90
   6  -3  -5  432.06   10.30
   6  -3  -5  438.46   10.30
  -6   3   5  438.66   11.70
   4  -4  -5  332.37    8.00
   4  -4  -5  332.87    8.00
  -4   4   5  339.47    9.30
  15   1  -5   28.00    1.90
 -15  -1   5   33.50    3.80
 -13   0   5   -0.40    1.80
 -13   0   5    1.20    1.20
 -11   1   5   42.20    3.60
   9  -2  -5  339.27    8.40
  -9   2   5  343.97    9.70
   7  -3  -5  596.84   13.70
   7  -3  -5  609.94   13.70
  -7   3   5  610.04   15.10
   5  -4  -5   12.40    1.40
   5  -4  -5   11.40    1.80
  -5   4   5   11.00    3.30
  16   1  -5   33.70    2.10
  14   0  -5    0.90    0.80
 -14   0   5    0.50    2.00
 -12   1   5    4.00    1.70
  10  -2  -5   38.70    2.90
 -10   2   5   43.20    3.50
   8  -3  -5  418.96    9.80
  -8   3   5  405.86   11.20
   6  -4  -5  340.67    7.90
   6  -4  -5  340.77    7.90
  -6   4   5  325.47    9.10
  15   0  -5    0.40    0.70
 -15   0   5   -1.60    2.00
 -13   1   5  249.08    7.80
  11  -2  -5   98.49    5.50
 -11   2   5   96.89    4.70
   9  -3  -5  249.48    6.50
  -9   3   5  244.48    8.10
   7  -4  -5   84.89    2.80
  -7   4   5   84.89    4.20
  16   0  -5    0.60    0.60
 -16   0   5    0.50    2.20
  14  -1  -5    6.60    1.60
 -14   1   5    5.30    2.00
  12  -2  -5  263.07    7.00
 -12   2   5  258.47    8.30
  10  -3  -5  138.59    4.10
 -10   3   5  144.09    5.90
   8  -4  -5  193.68    4.70
  -8   4   5  189.48    6.20
  17   0  -5    0.90    0.60
  15  -1  -5   28.30    1.80
 -15   1   5   31.90    3.20
 -13   2   5   36.70    3.10
  11  -3  -5  523.95   11.50
 -11   3   5  527.15   13.00
   9  -4  -5   14.80    1.30
  16  -1  -5   29.30    1.60
 -16   1   5   30.70    3.80
 -14   2   5   95.29    4.30
 -12   3   5  129.19    4.90
 -13   2  -6  109.89    5.20
   8  -4   6    2.90    0.70
 -10   3  -6    8.60    2.80
  10  -3   6    9.50    1.70
 -12   2  -6    7.30    2.20
 -14   1  -6  339.27    9.10
 -14   1  -6  353.46    8.20
   7  -4   6    4.40    1.00
  -9   3  -6   -0.30    2.50
   9  -3   6    0.30    0.90
 -11   2  -6   98.59    4.50
 -13   1  -6    7.70    2.10
 -13   1  -6   13.00    1.60
 -13   1  -6   10.50    1.50
 -15   0  -6  362.56    8.60
   6  -4   6   15.50    1.40
  -8   3  -6    8.50    2.60
   8  -3   6    7.80    1.60
 -10   2  -6   41.60    2.70
 -10   2  -6   47.10    3.90
  10  -2   6   38.80    3.00
 -12   1  -6  558.54   13.80
 -12   1  -6  548.55   12.80
 -12   1  -6  558.64   12.70
 -14   0  -6  153.18    5.50
 -14   0  -6  152.48    4.20
   5  -4   6   34.80    1.90
  -7   3  -6   41.30    4.00
   7  -3   6   45.80    2.50
  -9   2  -6  353.66    9.90
  -9   2  -6  344.77    8.60
   9  -2   6  345.87    8.50
 -11   1  -6  143.99    4.60
 -11   1  -6  149.49    4.40
 -11   1  -6  144.49    5.70
 -13   0  -6  157.38    5.70
 -13   0  -6  141.99    4.20
 -13   0  -6  150.08    4.40
 -15  -1  -6   24.60    1.30
  15   1   6   24.40    3.10
   4  -4   6   45.90    2.10
   4  -4   6   43.60    2.60
  -6   3  -6   81.79    4.80
   6  -3   6   71.19    3.10
  -8   2  -6   65.69    4.20
  -8   2  -6   66.59    3.40
   8  -2   6   62.79    3.10
 -10   1  -6  233.58    6.40
 -10   1  -6  241.28    9.20
 -10   1  -6  232.68    6.10
 -12   0  -6    5.80    2.10
 -12   0  -6    7.00    1.50
 -12   0  -6    6.90    1.60
 -14  -1  -6  368.26    8.70
 -14  -1  -6  340.57    9.40
   3  -4   6    1.20    1.00
   3  -4   6    1.40    1.00
  -5   3  -6   51.79    4.20
  -7   2  -6   70.79    4.10
  -7   2  -6   64.69    3.50
  -7   2  -6   65.19    3.60
   7  -2   6   74.39    3.20
  -9   1  -6   72.79    3.00
  -9   1  -6   74.29    3.10
  -9   1  -6   72.69    4.00
 -11   0  -6  564.04   12.90
 -11   0  -6  558.74   14.10
 -11   0  -6  571.04   12.90
 -13  -1  -6   13.10    2.60
 -13  -1  -6   12.40    1.40
   2  -4   6    1.20    1.00
   2  -4   6    3.50    1.10
  -4   3  -6   22.40    4.00
   4  -3   6   24.40    2.80
   4  -3   6   20.00    2.10
  -6   2  -6  181.38    5.70
  -6   2  -6  185.98    6.40
   6  -2   6  194.38    5.40
  -8   1  -6  372.16   10.00
  -8   1  -6  377.36    8.80
 -10   0  -6    3.50    1.80
 -10   0  -6    4.90    1.10
 -10   0  -6    8.10    1.80
 -12  -1  -6  541.35   13.80
   1  -4   6   84.29    3.10
   1  -4   6   82.99    3.10
  -3   3  -6    4.80    2.30
   3  -3   6    3.10    1.20
   3  -3   6    1.60    1.50
  -5   2  -6  594.64   13.80
  -5   2  -6  632.74   14.70
   5  -2   6  634.24   13.90
  -7   1  -6   30.20    3.00
  -7   1  -6   29.30    2.40
  -7   1  -6   30.70    2.60
  -9   0  -6  772.92   16.80
  -9   0  -6  750.52   17.70
  -9   0  -6  767.22   16.60
 -11  -1  -6  141.19    5.70
 -11  -1  -6  145.19    4.50
 -11  -1  -6  142.99    4.50
 -13  -2  -6  108.69    4.60
   0  -4   6   14.00    2.10
   0  -4   6   13.60    1.60
  -2   3  -6    2.60    2.10
   2  -3   6    3.90    1.30
   2  -3   6    7.30    1.40
  -4   2  -6   66.09    3.80
  -6   1  -6  786.22   18.10
  -8   0  -6  489.05   11.40
  -8   0  -6  501.05   11.20
  -8   0  -6  501.45   12.20
 -10  -1  -6  241.08    6.30
 -10  -1  -6  239.38    6.50
 -12  -2  -6    6.30    1.40
  -1  -4   6   51.39    3.10
  -1  -4   6   51.69    2.40
  -1   3  -6    4.20    2.20
   1  -3   6    3.80    1.30
   1  -3   6    0.10    1.20
  -3   2  -6  343.87   10.30
  -5   1  -6  241.18    6.70
  -7   0  -6 1290.47   27.10
  -7   0  -6 1315.57   27.80
  -7   0  -6 1271.97   26.90
  -9  -1  -6   74.39    4.20
  -9  -1  -6   75.69    3.30
  -9  -1  -6   76.19    3.00
 -11  -2  -6  102.59    3.40
 -11  -2  -6  105.79    5.80
  -2  -4   6   13.40    2.40
   0   3  -6   15.00    2.70
   0  -3   6   14.40    2.40
   0  -3   6   12.80    2.10
  -2   2  -6   64.89    3.70
  -4   1  -6 1101.49   23.50
  -6   0  -6  391.36    9.70
  -8  -1  -6  374.86    8.80
  -8  -1  -6  362.66    8.90
  -8  -1  -6  373.36   10.00
 -10  -2  -6   43.80    3.70
 -10  -2  -6   40.80    2.30
  -3  -4   6  106.39    3.70
  -1  -3   6    4.70    1.50
  -1  -3   6    2.90    1.10
  -1   2  -6  980.80   21.30
  -5   0  -6    5.10    1.60
   5   0   6    4.30    1.20
  -7  -1  -6   31.00    2.90
  -7  -1  -6   30.10    2.30
  -7  -1  -6   34.30    3.10
  -9  -2  -6  322.17    7.90
  -9  -2  -6  318.67    9.60
 -11  -3  -6    1.80    2.20
  -4  -4   6    5.30    1.40
  -2  -3   6    3.80    1.10
  -2  -3   6    1.30    1.80
   0   2  -6  147.79    8.30
   0  -2   6  149.69    7.10
   4   0   6 1155.68   24.40
   4   0   6 1216.98   24.50
  -6  -1  -6  773.12   17.60
  -6  -1  -6  788.62   17.80
  -8  -2  -6   68.89    4.20
  -8  -2  -6   63.19    3.00
 -10  -3  -6   12.20    3.00
  -5  -4   6   12.60    1.60
   3   3  -6  177.28    5.50
  -3  -3   6  185.58    5.30
  -1  -2   6  193.28    8.30
  -1   1  -6 1519.15   31.40
   1  -1   6 1532.45   31.50
   3   0   6  623.24   13.60
   3   0   6  664.93   13.80
  -5  -1  -6  241.98    6.80
   5   1   6  230.18    9.50
  -7  -2  -6   74.39    4.20
  -7  -2  -6   69.69    3.40
  -9  -3  -6   -1.30    1.90
  -6  -4   6   37.90    1.90
   4   3  -6    1.80    1.60
  -4  -3   6    0.90    2.30
  -4  -3   6    1.40    1.10
  -2  -2   6  237.58    9.80
  -2  -2   6  223.78    6.70
   0   1  -6 1263.87   26.70
   0  -1   6 1282.87   26.80
   2   0   6 1427.46   29.00
   2   0   6 1401.46   29.00
  -4  -1  -6 1111.59   24.20
   4   1   6 1147.89   26.00
  -6  -2  -6  187.08    5.50
  -6  -2  -6  169.58    6.40
  -8  -3  -6    5.00    1.90
  -7  -4   6   24.50    2.30
   5   3  -6    9.60    2.30
  -5  -3   6   15.60    2.10
  -5  -3   6    7.90    2.50
  -3  -2   6  376.86    9.70
  -3  -2   6  383.26   13.20
   1   1  -6 1143.59   24.50
  -1  -1   6 1147.79   24.60
   1   0   6 1726.33   35.30
  -3  -1  -6 1595.94   33.40
   3   1   6 1602.24   34.80
  -5  -2  -6  579.64   14.20
  -7  -3  -6   36.10    3.70
   6   3  -6    2.50    1.40
  -6  -3   6    1.20    2.60
  -6  -3   6    0.60    1.20
  -4  -2   6  258.57    6.70
  -4  -2   6  261.37    7.40
   2   1  -6  874.81   19.20
  -2  -1   6  836.32   19.10
   0   0  -6 1646.64   33.00
   0   0   6 1566.04   33.10
   2   1   6 1279.97   28.30
  -4  -2  -6   64.69    3.30
  -4  -2  -6   61.39    3.60
  -6  -3  -6   72.69    3.30
  -6  -3  -6   70.29    4.60
   7   3  -6  202.88    5.60
  -7  -3   6  195.98    7.20
  -7  -3   6  196.58    5.50
  -5  -2   6  130.59    7.30
  -5  -2   6  129.69    4.30
   3   1  -6   92.79    4.20
  -3  -1   6   89.69    4.00
   1   0  -6 5408.46  105.39
  -1   0   6 5057.89  105.99
   1   1   6 1593.44   32.80
   1   1   6 1469.45   32.90
  -3  -2  -6  397.46    9.50
  -3  -2  -6  410.56   10.40
  -5  -3  -6   59.29    2.90
  -5  -3  -6   55.39    4.30
   8   3  -6  304.67    7.60
  -8  -3   6  300.87    7.50
  -8  -3   6  305.77    9.30
  -6  -2   6  634.14   15.00
  -6  -2   6  630.34   14.00
   4   1  -6  408.06   11.00
  -4  -1   6  401.36   10.90
   2   0  -6  965.40   20.30
  -2   0   6  918.81   20.30
   0   1   6 1179.68   25.40
   0   1   6 1164.08   25.80
  -2  -2  -6   67.79    3.60
  -4  -3  -6   22.10    2.10
  -4  -3  -6   16.30    3.40
  -9  -3   6  107.09    5.80
  -7  -2   6   12.60    3.20
  -7  -2   6   17.50    2.60
   5   1  -6  728.73   18.20
  -5  -1   6  731.83   18.00
  -3   0   6 1813.42   37.90
  -1   1   6 1047.40   23.00
  -1  -2  -6 1081.59   24.50
   1   2   6  961.10   25.20
  -3  -3  -6    5.30    2.10
  -3  -3  -6    1.90    1.10
  -5  -4  -6   31.40    1.90
  10   3  -6    6.40    1.70
  -8  -2   6  367.26   10.10
  -6  -1   6  950.40   20.70
  -6  -1   6  947.91   23.10
   4   0  -6 3722.33   73.19
  -4   0   6 3392.56   75.39
  -2   1   6  889.11   19.90
   0  -2  -6  165.58    5.40
   0   2   6  155.28    7.80
  -2  -3  -6    4.70    1.10
  -2  -3  -6    4.80    2.00
  -4  -4  -6   45.20    2.10
  11   3  -6    0.90    1.00
  -9  -2   6  671.63   16.30
  -7  -1   6 1450.75   34.90
  -7  -1   6 1547.75   31.90
   5   0  -6   18.60    2.70
  -5   0   6   14.80    2.30
  -3   1   6   96.69    4.00
   1  -2  -6  184.28    5.80
  -1   2   6  177.08    8.10
  -1  -3  -6   -0.20    1.40
  -1  -3  -6    1.20    0.90
  -1  -3  -6    4.40    2.00
  -3  -4  -6    1.20    0.80
  12   3  -6   13.00    1.40
  -8  -1   6  575.24   14.80
  -8  -1   6  561.64   12.50
   6   0  -6 1739.93   38.00
  -6   0   6 1731.63   37.50
   4  -1  -6  414.06   11.30
  -4   1   6  414.26   10.90
  -2   2   6  231.38    9.40
   0  -3  -6   14.70    2.10
   0  -3  -6   12.70    1.80
  -2  -4  -6   -0.20    0.70
  13   3  -6   31.60    1.60
 -11  -2   6  372.36   10.60
  -9  -1   6 1626.74   34.20
  -9  -1   6 1694.03   35.50
   7   0  -6  485.45   14.60
  -7   0   6  510.05   13.60
  -7   0   6  498.75   11.80
   5  -1  -6  756.02   18.90
  -5   1   6  759.72   16.70
  -5   1   6  771.82   18.30
  -3   2   6  385.86   13.00
   1  -3  -6    6.00    1.60
   1  -3  -6    3.40    1.20
  -1  -4  -6   84.59    3.00
 -12  -2   6   27.50    4.10
  10   1  -6  748.53   16.90
 -10  -1   6  778.62   17.00
 -10  -1   6  786.62   18.10
  -8   0   6 1560.34   33.00
  -8   0   6 1554.34   35.60
   6  -1  -6  938.21   23.70
  -6   1   6  968.40   22.70
  -6   1   6  973.20   20.90
   4  -2  -6  269.27    6.70
  -4   2   6  270.67    7.30
  -4   2   6  254.27   11.40
   2  -3  -6    4.90    1.20
   2  -3  -6    1.90    1.10
   0  -4  -6   11.60    2.40
   0  -4  -6   10.40    1.60
   0   4   6   11.60    2.80
  11   1  -6  523.25   12.00
 -11  -1   6  525.55   11.80
 -11  -1   6  511.95   13.20
  -9   0   6  304.37    7.60
  -9   0   6  318.17    8.50
  -7   1   6 1496.55   34.10
  -7   1   6 1523.45   32.00
   5  -2  -6  128.89    4.00
   5  -2  -6  126.39    4.50
  -5   2   6  137.09    4.80
   3  -3  -6  184.68    5.20
   3  -3  -6  185.68    5.20
  -3   3   6  178.28    6.30
   1  -4  -6   49.90    2.30
   1  -4  -6   58.39    2.70
  -1   4   6   54.69    3.80
 -14  -2   6   63.49    6.50
  12   1  -6  192.68    5.60
 -12  -1   6  193.68    5.40
 -12  -1   6  189.78    6.70
 -10   0   6 1089.29   24.30
 -10   0   6 1101.69   23.10
  -8   1   6  579.64   17.50
  -8   1   6  577.84   13.70
   6  -2  -6  638.84   14.40
   6  -2  -6  654.03   14.20
  -6   2   6  643.24   15.20
   4  -3  -6    3.50    1.20
   4  -3  -6    1.40    1.10
  -4   3   6    1.10    1.60
   2  -4  -6   14.00    1.70
   2  -4  -6   13.40    1.50
  -2   4   6   12.70    2.80
  15   2  -6    0.40    0.70
  13   1  -6    7.70    2.00
 -13  -1   6   14.10    3.30
 -11   0   6 1660.43   33.20
 -11   0   6 1384.46   32.10
  -9   1   6 1699.53   36.30
   7  -2  -6   13.20    2.20
  -7   2   6   17.00    2.70
   5  -3  -6   14.30    1.90
   5  -3  -6   13.70    2.30
   3  -4  -6  109.49    3.50
   3  -4  -6  106.79    3.50
  -3   4   6  107.29    4.70
  14   1  -6  175.58    4.90
 -14  -1   6  169.68    6.40
 -12   0   6  473.95   12.30
 -12   0   6  473.35   10.80
 -10   1   6  770.22   18.00
   8  -2  -6  378.96    9.00
  -8   2   6  375.06   10.20
   6  -3  -6   -0.80    1.40
  -6   3   6    2.60    1.80
   4  -4  -6    4.50    1.00
   4  -4  -6    6.30    1.40
  -4   4   6    7.80    2.10
  15   1  -6   29.50    1.90
 -15  -1   6   25.10    4.00
  13   0  -6  731.73   16.20
 -13   0   6  717.43   17.30
 -13   0   6  722.73   15.80
 -11   1   6  535.25   13.60
   9  -2  -6  657.53   14.30
  -9   2   6  623.44   16.20
   7  -3  -6  195.98    5.50
   7  -3  -6  203.58    5.80
  -7   3   6  197.28    6.80
   5  -4  -6   11.00    1.70
   5  -4  -6   13.60    1.40
  -5   4   6   13.70    2.80
  16   1  -6   15.80    2.70
  14   0  -6  114.19    3.80
 -14   0   6  109.89    5.10
 -12   1   6  196.38    6.80
  10  -2  -6    7.30    1.50
 -10   2   6    6.20    1.90
   8  -3  -6  308.17    7.60
  -8   3   6  301.17    9.00
   6  -4  -6   37.80    1.90
   6  -4  -6   41.20    2.50
  -6   4   6   40.30    3.20
  15   0  -6    2.20    0.70
 -15   0   6    3.60    2.10
  13  -1  -6    8.60    1.90
 -13   1   6   11.50    2.90
  11  -2  -6  371.66    9.10
 -11   2   6  375.06   10.40
   9  -3  -6  105.29    4.50
  -9   3   6  105.09    4.90
   7  -4  -6   21.40    1.50
  -7   4   6   24.60    3.00
  16   0  -6  191.08    4.90
 -16   0   6  184.98    6.30
  14  -1  -6  170.18    4.90
 -14   1   6  170.08    6.00
 -12   2   6   24.90    3.10
  10  -3  -6   10.40    1.70
 -10   3   6    6.60    2.00
   8  -4  -6    5.20    1.10
  -8   4   6    2.50    2.20
  17   0  -6   88.59    2.60
  15  -1  -6   29.90    1.90
 -15   1   6   28.80    3.30
 -13   2   6   94.69    4.30
  11  -3  -6    1.60    1.00
 -11   3   6   -0.80    1.70
   9  -4  -6   18.10    1.40
  16  -1  -6   13.10    1.40
 -14   2   6   75.39    3.90
 -12   3   6   12.60    3.00
  10  -3   7  188.18    4.80
 -12   2  -7   12.30    3.60
 -14   1  -7   44.30    4.10
 -14   1  -7   43.20    2.00
   7  -4   7  120.69    3.20
  -9   3  -7   27.90    4.90
   9  -3   7   29.90    1.90
 -11   2  -7  252.17    7.60
 -11   2  -7  244.78    6.30
 -13   1  -7   15.80    3.20
 -13   1  -7   11.00    1.50
 -13   1  -7   12.60    1.50
 -15   0  -7   -0.60    0.60
   6  -4   7    0.40    0.70
  -8   3  -7  291.57    8.90
   8  -3   7  281.97    7.10
 -10   2  -7   29.00    3.40
 -10   2  -7   34.20    2.70
 -12   1  -7   27.90    1.90
 -12   1  -7   35.80    3.40
 -14   0  -7    0.80    1.10
 -14   0  -7    2.90    2.00
   5  -4   7  262.77    6.30
  -7   3  -7   37.50    4.30
   7  -3   7   35.00    2.30
  -9   2  -7  104.89    5.10
  -9   2  -7  104.49    4.00
  -9   2  -7  103.29    4.00
   9  -2   7  108.99    3.90
 -11   1  -7   24.90    3.30
 -11   1  -7   25.30    2.10
 -11   1  -7   22.40    2.00
 -13   0  -7   -0.40    0.60
 -13   0  -7   -0.80    1.80
 -13   0  -7    0.30    0.70
 -15  -1  -7   18.30    1.10
   4  -4   7   10.00    1.50
  -6   3  -7  621.54   15.30
   6  -3   7  634.54   14.20
  -8   2  -7  221.28    6.20
  -8   2  -7  211.98    9.00
  -8   2  -7  227.08    6.00
   8  -2   7  227.38    6.20
 -10   1  -7   35.00    2.20
 -10   1  -7   32.40    3.30
 -10   1  -7   35.80    2.50
 -12   0  -7   -0.20    0.80
 -12   0  -7   -0.60    0.70
 -12   0  -7    0.50    1.80
 -14  -1  -7   43.10    3.70
 -14  -1  -7   41.80    1.70
   3  -4   7  414.06    9.20
   3  -4   7  404.66    9.40
  -5   3  -7  376.56   10.60
   5  -3   7  392.96    9.40
  -7   2  -7   65.89    4.30
  -7   2  -7   62.79    3.30
  -7   2  -7   63.59    3.40
   7  -2   7   69.99    3.10
  -9   1  -7   19.60    2.00
  -9   1  -7   16.40    2.70
  -9   1  -7   18.00    2.00
 -11   0  -7   -2.00    1.70
 -11   0  -7    0.90    0.90
 -11   0  -7   -1.00    0.90
 -13  -1  -7   13.10    1.30
   2  -4   7  112.09    3.50
   2  -4   7  112.79    3.60
  -4   3  -7  195.98    7.00
   4  -3   7  203.38    5.70
   4  -3   7  204.98    5.80
  -6   2  -7  163.18    5.90
  -6   2  -7  163.98    4.90
  -6   2  -7  155.58    5.20
   6  -2   7  138.79    6.30
  -8   1  -7   96.49    4.30
  -8   1  -7   95.39    3.50
  -8   1  -7   96.39    3.50
 -10   0  -7    0.70    0.80
 -10   0  -7    0.60    1.00
 -10   0  -7    1.40    1.80
 -12  -1  -7   26.00    3.00
   1  -4   7  111.49    3.70
   1  -4   7  108.09    3.50
  -3   3  -7   48.00    4.70
   3  -3   7   43.50    2.80
   3  -3   7   46.10    2.70
  -5   2  -7  527.25   12.00
  -5   2  -7  538.15   13.10
  -7   1  -7  338.87    8.10
  -7   1  -7  337.97    9.10
  -7   1  -7  330.67    8.20
  -9   0  -7    0.30    0.90
  -9   0  -7   -1.80    1.70
  -9   0  -7    0.70    1.00
 -11  -1  -7   19.80    3.10
 -11  -1  -7   20.80    2.20
 -11  -1  -7   24.20    1.80
 -13  -2  -7  171.78    5.80
   0  -4   7  232.58    5.90
   0  -4   7  220.88    5.90
  -2   3  -7  303.47    9.00
   2  -3   7  297.67    7.80
   2  -3   7  305.67    7.80
  -4   2  -7   49.20    3.40
  -4   2  -7   57.99    3.80
  -6   1  -7  395.36    9.30
  -6   1  -7  397.66    9.50
  -6   1  -7  413.86   10.20
  -8   0  -7   -0.80    1.50
  -8   0  -7    1.40    0.80
  -8   0  -7   -0.40    1.00
 -10  -1  -7   39.50    3.40
 -10  -1  -7   30.60    2.60
 -10  -1  -7   34.60    2.10
 -12  -2  -7   11.00    1.40
 -12  -2  -7    7.80    2.10
  -1  -4   7  231.28    6.00
  -1  -4   7  230.38    6.00
  -1   3  -7  182.08    6.60
   1  -3   7  175.08    5.30
   1  -3   7  184.38    5.30
  -3   2  -7 1122.29   25.40
  -5   1  -7  283.97    7.70
  -7   0  -7   -0.50    1.50
  -7   0  -7    1.30    1.00
  -7   0  -7    1.80    0.90
  -9  -1  -7   16.70    2.30
  -9  -1  -7   17.50    1.80
  -9  -1  -7   13.90    2.90
 -11  -2  -7  250.57    6.30
 -11  -2  -7  256.27    8.70
  -2  -4   7  132.39    5.00
   0   3  -7  363.26   10.00
   0  -3   7  355.16    8.80
   0  -3   7  356.56    8.80
  -2   2  -7  172.58    5.70
  -4   1  -7  561.84   13.00
  -6   0  -7    1.10    1.50
  -8  -1  -7   95.09    3.40
  -8  -1  -7   92.79    4.40
  -8  -1  -7   99.19    3.70
 -10  -2  -7   38.00    3.60
 -10  -2  -7   32.20    2.10
  -3  -4   7  135.19    4.00
  -1  -3   7   50.99    2.70
  -1  -3   7   55.99    3.10
  -1   2  -7 1601.04   33.60
  -5   0  -7   -0.60    1.60
  -7  -1  -7  331.47    7.90
  -7  -1  -7  318.37    8.90
  -7  -1  -7  325.57    8.20
  -9  -2  -7   98.59    5.00
  -9  -2  -7  104.69    3.70
  -4  -4   7  187.88    5.00
   2   3  -7  684.53   15.30
  -2  -3   7  717.43   15.60
  -2  -3   7  688.73   15.40
   0  -2   7  475.25   13.80
  -4   0  -7   -4.10    1.70
   4   0   7   -3.30    0.90
   4   0   7   -4.70    1.00
  -6  -1  -7  392.86    9.30
  -6  -1  -7  411.06   10.30
  -8  -2  -7  215.18    5.90
  -8  -2  -7  208.48    7.40
 -10  -3  -7  189.78    6.30
  -5  -4   7  508.05   11.30
   3   3  -7  608.04   13.70
  -3  -3   7  620.54   13.90
  -1  -2   7  154.38    8.10
  -1   1  -7   73.99    2.70
   1  -1   7   72.59    2.70
   3   0   7   -0.40    0.80
   3   0   7   -0.40    0.90
  -5  -1  -7  288.67    7.70
   5   1   7  265.87   11.10
  -7  -2  -7   63.69    3.30
  -7  -2  -7   62.69    4.10
  -9  -3  -7   20.80    5.00
  -6  -4   7    3.10    0.90
   4   3  -7  689.93   15.20
  -4  -3   7  683.23   15.30
  -2  -2   7 1053.79   26.00
  -2  -2   7 1031.10   22.70
  -2  -2   7 1050.49   22.40
   0   1  -7   26.60    2.20
   0  -1   7   26.50    2.10
   2   0   7   -1.50    0.70
   2   0   7   -2.30    0.80
  -4  -1  -7  602.34   13.90
   4   1   7  611.54   16.00
  -6  -2  -7  158.98    6.00
  -6  -2  -7  163.38    5.20
  -8  -3  -7  282.37    8.70
  -7  -4   7  392.16    9.90
   5   3  -7  450.85   10.50
  -5  -3   7  446.36   12.10
  -5  -3   7  460.35   10.70
  -3  -2   7  424.76   10.80
  -3  -2   7  435.76   10.10
  -3  -2   7  438.56   14.80
   1   1  -7  168.48    5.40
  -1  -1   7  172.58    5.30
   1   0   7    0.10    0.70
  -3  -1  -7  975.40   21.00
   3   1   7  965.00   22.60
   3   1   7  965.50   22.10
  -5  -2  -7  509.65   12.80
  -7  -3  -7   34.40    3.80
   6   3  -7  775.42   17.10
  -6  -3   7  788.32   17.20
  -6  -3   7  779.42   18.60
   4   2  -7  159.08    4.90
  -4  -2   7  172.38    5.00
  -4  -2   7  181.68    6.00
   2   1  -7 1237.58   26.90
  -2  -1   7 1235.38   27.00
   0   0  -7    1.00    0.80
   0   0   7   -0.10    0.70
  -2  -1  -7  430.36   10.70
   2   1   7  461.65   12.20
   2   1   7  476.05   11.90
  -4  -2  -7   54.69    3.30
  -4  -2  -7   50.99    3.50
  -6  -3  -7  613.94   15.50
  -6  -3  -7  597.54   13.50
   7   3  -7  159.68    4.60
  -7  -3   7  152.18    4.60
  -7  -3   7  140.89    6.60
  -5  -2   7  482.65   11.90
  -5  -2   7  479.35   11.10
   3   1  -7  205.18    6.80
  -3  -1   7  208.88    6.70
   1   0  -7   -1.20    0.70
  -1   0   7   -0.40    0.70
   1   1   7   70.79    3.50
   1   1   7   80.79    4.20
  -3  -2  -7 1134.39   24.70
  -3  -2  -7 1106.79   23.60
  -5  -3  -7  393.46    9.30
  -5  -3  -7  388.56   12.40
   8   3  -7  163.98    4.80
  -8  -3   7  163.18    4.80
  -8  -3   7  164.08    7.10
  -6  -2   7  707.23   16.50
  -6  -2   7  715.83   15.60
   4   1  -7  250.57    8.30
  -4  -1   7  258.37    8.10
   2   0  -7   -0.80    1.00
  -2   0   7   -1.30    0.80
   0   1   7   28.60    2.90
   0   1   7   25.60    2.40
  -2  -2  -7  176.38    5.70
  -2  -2  -7  168.28    4.90
  -4  -3  -7  204.58    5.70
  -4  -3  -7  209.88    7.30
   9   3  -7   80.19    4.20
  -9  -3   7   70.59    5.20
  -9  -3   7   88.19    6.60
  -7  -2   7  683.73   15.10
  -7  -2   7  685.03   16.20
   5   1  -7  401.86   12.10
  -5  -1   7  420.16   11.90
   3   0  -7    0.00    1.00
  -3   0   7    0.80    1.00
  -1   1   7  165.68    5.40
  -1  -2  -7 1659.13   33.60
  -1  -2  -7 1580.24   34.40
  -3  -3  -7   47.50    2.50
  -5  -4  -7  262.37    6.20
  10   3  -7  172.58    4.80
  -8  -2   7  118.69    4.50
  -8  -2   7  113.89    5.40
  -6  -1   7  278.27    7.70
  -6  -1   7  278.77    9.90
   4   0  -7   -0.60    1.30
  -4   0   7    0.40    1.10
  -2   1   7 1370.26   30.90
   0   2   7  475.35   15.20
  -2  -3  -7  300.87    7.50
  -2  -3  -7  295.67    9.50
  -4  -4  -7   10.60    1.60
  11   3  -7  232.88    5.80
  -9  -2   7  606.44   14.90
  -7  -1   7  317.47   12.00
  -7  -1   7  351.76    8.90
   5   0  -7    1.10    1.70
  -5   0   7    1.90    1.50
  -3   1   7  191.78    6.20
   1  -2  -7  156.88    5.70
  -1   2   7  154.58    8.10
  -1  -3  -7  182.98    5.30
  -1  -3  -7  176.48    6.50
  -1  -3  -7  177.18    5.10
  -3  -4  -7  430.46    9.70
  12   3  -7  146.89    3.90
 -10  -2   7  256.67    8.90
   8   1  -7  457.65   10.30
  -8  -1   7  470.45   10.10
  -8  -1   7  383.66   12.50
   6   0  -7    0.80    2.40
  -6   0   7    0.30    1.70
   4  -1  -7  254.07    8.50
  -4   1   7  250.47    8.00
  -4   1   7  282.57    7.50
  -2   2   7  973.40   24.40
   0  -3  -7  365.46    8.90
   0  -3  -7  367.36    8.90
  -2  -4  -7  114.39    3.50
  13   3  -7   41.70    1.70
 -11  -2   7  137.99    6.00
   9   1  -7  188.78    5.40
  -9  -1   7  183.38    5.00
  -9  -1   7  186.78    6.40
  -7   0   7   -2.50    1.80
  -7   0   7   -0.90    2.50
   5  -1  -7  406.46   12.40
  -5   1   7  410.66   11.50
  -5   1   7  421.06    9.90
   3  -2  -7  420.86    9.80
   3  -2  -7  428.66    9.90
   1  -3  -7   51.99    2.60
   1  -3  -7   53.09    2.60
  -1  -4  -7  104.09    3.30
 -12  -2   7   50.39    4.90
  10   1  -7  313.37    8.00
 -10  -1   7  321.37    9.10
  -8   0   7    0.50    1.50
  -8   0   7    0.90    3.80
  -6   1   7  281.37    7.60
  -6   1   7  298.17    9.80
   4  -2  -7  166.68    5.00
   4  -2  -7  175.18    4.90
  -4   2   7  178.98    5.60
   2  -3  -7  691.73   15.50
   2  -3  -7  706.43   15.50
   0  -4  -7  233.28    5.90
   0  -4  -7  218.58    5.80
   0   4   7  236.88    7.60
 -13  -2   7  242.88    8.30
  11   1  -7   10.10    2.70
 -11  -1   7   11.30    3.40
  -9   0   7    3.10    1.50
  -9   0   7   -0.10    1.50
  -7   1   7  341.57   11.90
  -7   1   7  351.36    9.00
   5  -2  -7  474.15   10.80
   5  -2  -7  473.55   10.70
  -5   2   7  451.45   11.50
   3  -3  -7  629.04   14.10
   3  -3  -7  629.14   14.10
  -3   3   7  633.74   15.40
   1  -4  -7  240.88    6.10
   1  -4  -7  230.88    6.00
  -1   4   7  232.58    7.30
  14   2  -7  129.09    4.00
  12   1  -7   43.90    2.70
 -12  -1   7   41.60    3.90
 -10   0   7    0.60    1.60
 -10   0   7    2.80    1.50
  -8   1   7  469.35   11.60
   6  -2  -7  736.63   16.00
   6  -2  -7  721.83   16.10
  -6   2   7  736.93   17.00
   4  -3  -7  694.63   15.40
   4  -3  -7  688.63   15.40
  -4   3   7  694.53   16.70
   2  -4  -7  136.79    4.00
   2  -4  -7  130.99    4.00
  -2   4   7  133.99    5.60
  15   2  -7  110.29    3.10
  13   1  -7  362.66    9.00
 -13  -1   7  381.56   10.40
 -11   0   7   -1.20    1.90
  -9   1   7  180.38    6.10
   7  -2  -7  729.73   16.00
  -7   2   7  732.23   17.10
   5  -3  -7  453.25   10.50
   5  -3  -7  449.36   10.50
  -5   3   7  429.66   14.00
   3  -4  -7  145.59    4.10
   3  -4  -7  141.59    4.10
  -3   4   7  145.39    5.50
  14   1  -7   63.59    2.70
 -14  -1   7   65.09    4.30
  12   0  -7   -1.00    0.90
 -12   0   7   -0.20    1.30
 -12   0   7   -0.40    2.00
 -10   1   7  311.87    8.90
  -8   2   7  130.49    5.30
   6  -3  -7  751.52   17.10
   6  -3  -7  772.32   16.80
  -6   3   7  771.22   18.30
   4  -4  -7  191.18    5.20
   4  -4  -7  197.88    5.30
  -4   4   7  216.88    7.40
  15   1  -7   80.19    2.90
 -15  -1   7   89.19    5.60
  13   0  -7    0.30    0.80
 -13   0   7    0.80    2.20
  11  -1  -7   15.60    2.30
 -11   1   7   14.80    3.10
   9  -2  -7  621.34   13.80
  -9   2   7  607.84   15.10
   7  -3  -7  154.48    5.00
   7  -3  -7  153.18    4.60
  -7   3   7  153.58    5.90
   5  -4  -7  536.45   12.00
   5  -4  -7  549.05   12.00
  -5   4   7  547.65   13.30
  16   1  -7    7.10    1.40
  14   0  -7    0.80    0.80
 -14   0   7   -2.10    2.10
  12  -1  -7   48.70    2.60
 -12   1   7   42.90    3.50
  10  -2  -7  294.47    7.40
 -10   2   7  278.27    8.60
   8  -3  -7  156.88    4.60
  -8   3   7  155.38    6.60
   6  -4  -7    2.90    1.30
   6  -4  -7    1.90    0.80
  -6   4   7    2.00    1.80
  15   0  -7    1.10    0.70
 -15   0   7   -0.20    3.40
  13  -1  -7  366.26    9.00
 -13   1   7  371.56   10.20
  11  -2  -7  142.69    4.70
 -11   2   7  139.09    5.60
  -9   3   7   87.29    4.50
   7  -4  -7  327.27    7.50
  -7   4   7  327.07    8.80
 -16   0   7    6.60    3.00
  14  -1  -7   65.79    2.80
 -14   1   7   69.19    4.00
 -12   2   7   50.19    3.60
  10  -3  -7  179.28    4.90
 -10   3   7  175.78    6.20
   8  -4  -7   44.60    1.80
  -8   4   7   42.60    4.60
  17   0  -7    1.10    0.60
  15  -1  -7   75.19    2.70
 -15   1   7   72.49    4.20
 -13   2   7  238.48    7.30
  11  -3  -7  238.78    5.90
 -11   3   7  231.88    7.20
  16  -1  -7   10.80    1.60
 -14   2   7  136.19    5.20
 -12   3   7  142.49    5.30
  10  -3   8    1.20    1.00
 -12   2  -8    8.80    3.30
 -14   1  -8   62.09    2.20
   7  -4   8   20.70    1.30
   9  -3   8    1.10    0.90
 -11   2  -8   69.49    2.90
 -11   2  -8   73.39    4.50
 -13   1  -8    1.70    0.70
 -13   1  -8   -0.30    0.90
 -13   1  -8   -1.10    2.30
 -15   0  -8  197.08    4.60
   6  -4   8    0.10    0.80
   8  -3   8    9.80    1.70
 -10   2  -8    2.80    2.10
 -10   2  -8    1.60    1.60
 -10   2  -8    2.70    1.10
  10  -2   8    0.10    1.60
 -12   1  -8  126.99    4.00
 -12   1  -8  131.49    5.40
 -12   1  -8  131.69    3.80
 -14   0  -8    0.60    2.20
 -14   0  -8    0.80    1.20
   5  -4   8   11.00    1.70
  -7   3  -8    0.20    3.10
   7  -3   8    0.80    1.60
  -9   2  -8   52.19    3.00
  -9   2  -8   54.29    2.80
  -9   2  -8   51.29    3.90
   9  -2   8   55.99    2.90
 -11   1  -8   10.60    1.70
 -11   1  -8   11.90    3.20
 -11   1  -8   10.90    1.80
 -13   0  -8  211.38    5.50
 -13   0  -8  228.68    6.20
   4  -4   8    6.20    1.40
  -6   3  -8   17.40    4.60
   6  -3   8   15.00    1.90
  -8   2  -8   10.60    2.40
  -8   2  -8   10.00    2.60
  -8   2  -8    4.60    2.40
   8  -2   8    2.60    1.40
 -10   1  -8  627.74   15.40
 -10   1  -8  633.94   14.40
 -10   1  -8  646.44   14.10
 -12   0  -8   86.09    3.40
 -12   0  -8   92.09    3.30
 -12   0  -8   94.19    4.70
 -14  -1  -8   63.89    2.30
   3  -4   8  186.88    4.90
   3  -4   8  188.98    5.00
  -5   3  -8   35.90    4.50
   5  -3   8   40.00    2.50
  -7   2  -8  385.86    9.50
  -7   2  -8  390.76    9.30
  -7   2  -8  396.76   10.70
   7  -2   8  399.36    9.50
  -9   1  -8  175.88    5.10
  -9   1  -8  165.08    6.00
  -9   1  -8  164.48    4.90
 -11   0  -8  158.88    6.00
 -11   0  -8  157.78    4.60
 -11   0  -8  154.58    4.70
 -13  -1  -8    1.90    0.80
 -13  -1  -8    1.10    1.90
   2  -4   8   24.60    2.00
   2  -4   8   24.40    1.90
  -4   3  -8   29.20    4.50
   4  -3   8   29.10    2.40
   4  -3   8   34.40    3.00
  -6   2  -8   55.49    3.60
  -6   2  -8   56.29    4.30
  -6   2  -8   57.59    3.10
   6  -2   8   62.49    3.10
  -8   1  -8 1002.00   21.30
  -8   1  -8  969.50   22.20
 -10   0  -8  203.08    5.50
 -10   0  -8  194.28    5.60
 -12  -1  -8  128.89    5.20
 -12  -1  -8  131.79    3.90
   1  -4   8    0.70    1.00
   1  -4   8    0.60    1.10
  -3   3  -8   20.70    4.40
   3  -3   8   25.50    2.50
   3  -3   8   25.30    2.30
  -5   2  -8  192.78    6.30
  -5   2  -8  197.08    6.70
  -5   2  -8  202.88    5.60
  -7   1  -8  243.08    6.20
  -7   1  -8  234.28    6.30
  -7   1  -8  234.28    7.20
  -9   0  -8  642.24   15.50
  -9   0  -8  671.73   14.50
  -9   0  -8  620.14   14.20
 -11  -1  -8    6.20    2.00
 -11  -1  -8   13.00    2.00
 -11  -1  -8   13.60    1.60
   0  -4   8   42.90    2.20
   0  -4   8   41.80    2.50
  -2   3  -8  168.48    6.80
   2  -3   8  164.28    5.10
   2  -3   8  169.38    5.20
  -4   2  -8  381.86   10.00
  -4   2  -8  372.76    8.90
  -6   1  -8  702.73   16.00
  -6   1  -8  673.33   14.90
  -6   1  -8  688.43   15.10
  -8   0  -8    6.10    1.60
  -8   0  -8    6.60    1.70
  -8   0  -8    3.00    1.70
 -10  -1  -8  649.24   14.30
 -10  -1  -8  645.64   14.30
 -10  -1  -8  620.34   15.70
 -12  -2  -8    4.90    1.30
 -12  -2  -8    3.60    2.00
  -1  -4   8   12.80    1.60
  -1  -4   8   11.00    2.50
  -1   3  -8   15.80    3.30
   1  -3   8   11.50    2.20
   1  -3   8   16.40    2.20
  -3   2  -8  505.85   12.00
  -3   2  -8  486.05   11.00
   3  -2   8  458.65   11.20
  -5   1  -8  104.29    4.60
  -7   0  -8 1397.36   30.20
  -7   0  -8 1420.26   29.30
  -7   0  -8 1409.16   29.50
  -9  -1  -8  167.98    6.20
  -9  -1  -8  170.18    5.10
  -9  -1  -8  168.68    4.80
 -11  -2  -8   70.89    4.20
 -11  -2  -8   73.09    2.70
  -2  -4   8   19.20    1.70
   0   3  -8   10.20    3.00
   0   3  -8    7.40    2.50
   0  -3   8    5.60    1.30
   0  -3   8    6.60    1.50
  -2   2  -8   15.60    2.70
  -2   2  -8   19.50    3.80
   2  -2   8   11.90    2.80
  -4   1  -8  756.42   16.90
  -6   0  -8    6.90    1.80
  -6   0  -8   10.50    2.20
  -8  -1  -8  948.91   20.30
  -8  -1  -8  931.51   21.50
  -8  -1  -8  946.21   20.20
 -10  -2  -8    1.80    1.20
 -10  -2  -8    0.90    2.00
  -3  -4   8   16.10    1.60
   1   3  -8   17.60    4.90
   1   3  -8   24.20    3.00
  -1  -3   8   23.00    3.20
  -1  -3   8   17.00    2.80
  -1   2  -8   98.19    4.90
   1  -2   8   98.79    3.90
  -5   0  -8 4338.27   87.89
  -7  -1  -8  237.58    6.40
  -7  -1  -8  233.38    7.20
  -7  -1  -8  231.98    6.10
  -9  -2  -8   57.19    3.90
  -9  -2  -8   48.30    2.70
  -4  -4   8   34.50    1.90
   2   3  -8   19.80    2.80
  -2  -3   8   22.50    3.00
  -2  -3   8   18.90    2.30
   0  -2   8  154.18    8.30
   0  -2   8  140.99    4.50
  -4   0  -8    1.90    1.90
   4   0   8    2.70    1.20
   4   0   8    2.80    1.10
  -6  -1  -8  663.23   15.50
  -6  -1  -8  660.33   14.70
  -6  -1  -8  670.93   14.60
  -8  -2  -8    4.00    1.50
  -8  -2  -8    5.50    2.10
 -10  -3  -8    3.50    2.30
  -5  -4   8   69.59    2.60
   3   3  -8   10.20    2.30
  -3  -3   8   12.60    2.00
  -1  -2   8  905.91   22.80
  -1  -2   8  887.21   19.20
  -1   1  -8  349.96    8.30
   1  -1   8  360.26    8.40
   3   0   8 1374.86   28.50
   3   0   8 1375.16   28.50
   5   1   8  100.09    7.40
   5   1   8   80.09    9.40
  -7  -2  -8  390.56    9.30
  -7  -2  -8  381.46   10.70
  -9  -3  -8    1.70    1.90
  -6  -4   8   20.00    1.60
   4   3  -8   32.90    2.70
  -4  -3   8   32.50    2.40
  -2  -2   8   92.09    3.50
  -2  -2   8   95.29    8.40
   0   1  -8 2534.35   52.59
   0  -1   8 2581.74   52.69
   2   0   8 2920.91   58.89
   2   0   8 2869.31   58.79
  -4  -1  -8  803.62   17.70
   4   1   8  798.42   19.30
   4   1   8  769.32   20.20
  -6  -2  -8   54.19    3.60
  -6  -2  -8   54.99    3.80
  -8  -3  -8    8.50    2.40
  -7  -4   8   29.30    2.70
   5   3  -8    2.40    1.30
  -5  -3   8    3.70    1.20
   3   2  -8  428.66   10.10
  -3  -2   8  423.16   15.30
  -3  -2   8  440.66   11.10
  -3  -2   8  449.16   10.20
   1   1  -8 1069.99   23.20
  -1  -1   8 1043.00   23.20
   1   0   8 1814.62   37.50
  -3  -1  -8    3.20    1.40
   3   1   8    7.80    2.30
   3   1   8    2.10    2.60
  -5  -2  -8  195.28    6.60
  -7  -3  -8    0.50    2.00
   6   3  -8   86.49    3.30
  -6  -3   8   83.99    3.40
   4   2  -8  269.27    6.80
  -4  -2   8  268.27    8.10
  -4  -2   8  280.87    7.00
   2   1  -8  829.52   19.20
  -2  -1   8  840.92   19.20
   0   0  -8    3.50    1.10
   0   0   8    1.50    0.90
  -2  -1  -8 1568.64   33.00
   2   1   8 1633.14   34.20
   2   1   8 1528.55   34.70
  -4  -2  -8  384.16    9.30
  -4  -2  -8  381.26   10.20
  -6  -3  -8   12.30    3.20
   7   3  -8  165.48    4.90
  -7  -3   8  166.98    4.90
   5   2  -8  376.06    9.00
  -5  -2   8  381.36   10.10
  -5  -2   8  387.16    9.10
   3   1  -8  969.90   22.50
  -3  -1   8  998.90   22.70
   1   0  -8  925.71   20.10
  -1   0   8  922.81   20.20
   1   1   8  336.67    9.80
   1   1   8  338.67    9.30
  -3  -2  -8  505.15   12.60
  -3  -2  -8  513.45   11.60
  -5  -3  -8   36.00    2.70
  -5  -3  -8   41.80    4.30
   8   3  -8   -0.50    1.10
  -8  -3   8    0.20    1.20
  -6  -2   8  180.58    5.30
  -6  -2   8  183.68    6.40
   4   1  -8 3433.86   72.89
  -4  -1   8 3536.95   72.99
   2   0  -8 2955.50   60.79
  -2   0   8 2956.30   60.89
   0   1   8 2554.04   53.49
   0   1   8 2556.54   53.89
  -2  -2  -8   13.70    2.30
  -2  -2  -8   14.60    2.60
  -4  -3  -8   37.80    2.40
  -4  -3  -8   36.60    3.70
   9   3  -8   16.30    1.90
  -9  -3   8   11.20    2.50
  -7  -2   8  256.07    6.70
  -7  -2   8  240.08    7.80
  -5  -1   8 1066.79   25.30
   3   0  -8 4325.97   87.59
  -3   0   8 4240.58   87.49
  -1   1   8 1064.19   23.80
  -1  -2  -8  102.99    3.60
  -1  -2  -8  102.39    4.40
  -3  -3  -8   25.20    3.70
  -3  -3  -8   27.00    2.20
  -5  -4  -8   18.90    2.30
  10   3  -8    1.10    1.00
  -8  -2   8   13.40    3.00
  -8  -2   8   15.40    2.80
  -6  -1   8 2900.51   60.79
  -6  -1   8 2715.13   57.39
   4   0  -8 2157.78   46.20
  -4   0   8 2206.38   46.10
  -2   1   8  864.61   20.00
   0  -2  -8  151.48    5.30
   0  -2  -8  141.09    4.30
  -2  -3  -8  162.38    4.80
  -4  -4  -8   10.60    1.60
  11   3  -8    3.20    1.00
  -9  -2   8 1269.57   28.00
  -7  -1   8  339.37    9.00
   5   0  -8 2839.32   59.89
  -5   0   8 2835.12   59.59
  -3   1   8 1050.69   24.00
   1  -2  -8  931.41   20.20
   1  -2  -8  869.61   19.30
   1  -2  -8  910.21   19.30
  -1  -3  -8   17.30    3.10
  -1  -3  -8   14.70    1.80
  -1  -3  -8   13.30    2.60
  -3  -4  -8  192.58    5.00
  12   3  -8    2.70    0.90
 -10  -2   8    9.90    3.10
   8   1  -8 1622.64   33.70
  -8  -1   8 1620.64   34.40
   6   0  -8  377.66   11.80
  -6   0   8  405.26   11.30
   4  -1  -8 3585.34   76.89
  -4   1   8 3777.22   76.59
  -4   1   8 3666.43   74.59
   2  -2  -8   83.39    3.30
   2  -2  -8   93.59    3.30
   0  -3  -8   10.40    2.10
   0  -3  -8    7.20    1.80
  -2  -4  -8   26.60    1.70
  13   3  -8    1.30    0.80
 -11  -2   8    8.70    3.40
   9   1  -8  113.59    4.00
  -9  -1   8  111.89    5.00
  -7   0   8 5716.93  116.79
  -7   0   8 5866.31  119.59
   5  -1  -8 1060.09   27.00
  -5   1   8 1006.70   22.30
  -5   1   8 1062.69   24.60
   3  -2  -8  440.26   10.20
   3  -2  -8  444.76   10.10
   1  -3  -8   19.30    2.10
   1  -3  -8   19.50    2.10
  -1  -4  -8    1.00    0.80
 -12  -2   8  153.18    7.70
 -10  -1   8  238.38    7.50
  -8   0   8   12.00    4.30
  -8   0   8   21.90    3.00
  -6   1   8 2937.21   60.69
  -6   1   8 2994.90   63.39
   4  -2  -8  284.27    7.10
   4  -2  -8  276.47    7.00
  -4   2   8  282.57    7.80
   2  -3  -8   20.70    2.40
   2  -3  -8   19.00    2.00
   0  -4  -8   43.00    2.10
   0  -4  -8   45.90    2.80
   0   4   8   39.30    4.00
  11   1  -8    2.50    0.90
 -11  -1   8    2.20    2.30
  -9   0   8  539.65   12.90
  -9   0   8  527.75   12.00
  -7   1   8  335.97   12.80
  -7   1   8  348.67    8.90
   5  -2  -8  398.86    9.20
   5  -2  -8  374.96    9.20
  -5   2   8  390.96   10.00
   3  -3  -8    9.30    1.70
   3  -3  -8    8.50    1.80
  -3   3   8    7.40    2.00
   1  -4  -8   13.20    1.80
   1  -4  -8   14.60    1.50
  -1   4   8   14.10    2.90
  14   2  -8   29.40    1.70
  12   1  -8  112.39    4.00
 -12  -1   8  117.89    5.40
 -10   0   8   74.19    3.40
 -10   0   8   77.49    4.30
   8  -1  -8 1566.64   32.90
  -8   1   8 1604.84   33.80
   6  -2  -8  186.48    5.60
   6  -2  -8  180.88    5.10
  -6   2   8  181.28    6.10
   4  -3  -8   36.10    2.30
   4  -3  -8   29.60    2.20
  -4   3   8   36.00    3.90
   2  -4  -8   18.60    1.60
   2  -4  -8   15.20    1.90
  -2   4   8   21.20    2.90
  13   1  -8   64.49    2.90
 -13  -1   8   70.59    4.70
  11   0  -8 2147.29   43.20
 -11   0   8 2022.40   44.00
   9  -1  -8  114.39    4.00
  -9   1   8  109.69    4.80
   7  -2  -8  242.68    7.10
   7  -2  -8  257.87    6.60
  -7   2   8  259.67    7.60
   5  -3  -8    2.70    1.20
   5  -3  -8    1.50    1.10
  -5   3   8    0.80    1.60
   3  -4  -8   18.90    1.70
   3  -4  -8   21.10    1.80
  -3   4   8   19.50    2.90
  14   1  -8  240.38    6.30
 -14  -1   8  250.27    8.00
  12   0  -8  256.37    6.70
 -12   0   8  243.98    7.70
 -10   1   8  245.98    7.60
   8  -2  -8   14.90    2.20
  -8   2   8   14.70    3.00
   6  -3  -8   85.89    3.60
   6  -3  -8   91.79    3.70
  -6   3   8   93.39    4.60
   4  -4  -8   38.40    2.70
   4  -4  -8   37.20    2.00
  -4   4   8   35.00    3.30
  15   1  -8  263.47    6.40
  13   0  -8   75.59    4.30
 -13   0   8   77.59    4.60
  11  -1  -8    8.70    2.10
 -11   1   8    4.80    2.20
   9  -2  -8 1329.77   28.20
  -9   2   8 1353.16   29.60
   7  -3  -8  170.88    5.20
  -7   3   8  170.88    6.30
   5  -4  -8   74.59    2.60
   5  -4  -8   74.69    2.80
  -5   4   8   71.19    4.00
  16   1  -8  190.58    4.60
  16   1  -8  179.88    4.80
  14   0  -8  575.34   13.10
 -14   0   8  579.04   14.20
  12  -1  -8  118.69    4.10
 -12   1   8  118.29    5.20
  10  -2  -8    4.60    1.40
 -10   2   8    4.10    1.90
   8  -3  -8    1.90    0.90
  -8   3   8   -0.30    1.70
   6  -4  -8   21.30    2.10
   6  -4  -8   22.90    1.60
  -6   4   8   22.60    3.10
  15   0  -8  305.77    7.30
 -15   0   8  292.37    8.60
  13  -1  -8   70.59    3.00
 -13   1   8   73.39    4.30
  11  -2  -8    4.30    1.70
 -11   2   8    2.80    1.90
   9  -3  -8   13.20    1.70
  -9   3   8   17.70    3.20
   7  -4  -8   31.20    1.70
  -7   4   8   30.40    3.50
  16   0  -8  194.88    4.90
  14  -1  -8  244.78    6.40
 -14   1   8  256.07    7.60
 -12   2   8  142.09    5.60
  10  -3  -8    0.50    1.00
 -10   3   8    0.80    1.90
  15  -1  -8  261.47    6.40
 -15   1   8  266.17    7.90
 -13   2   8  121.09    5.00
  11  -3  -8   -0.20    1.20
 -11   3   8   -0.60    2.10
   9  -4  -8   24.80    1.40
 -14   2   8   27.70    3.40
 -12   3   8    4.80    2.30
  10  -3   9  255.67    5.90
 -14   1  -9   19.80    1.60
   9  -3   9   20.30    1.70
 -11   2  -9  154.88    6.70
 -11   2  -9  152.88    4.30
 -13   1  -9    2.20    3.00
 -13   1  -9    1.00    0.60
 -13   1  -9    0.90    0.80
 -15   0  -9   -0.60    0.70
   6  -4   9    5.80    1.10
   8  -3   9  168.08    4.60
 -10   2  -9   23.90    2.30
 -10   2  -9   25.00    2.10
 -10   2  -9   25.40    4.30
  10  -2   9   22.90    2.80
 -12   1  -9  220.68    5.70
 -12   1  -9  236.18    6.50
 -14   0  -9    0.00    0.60
   5  -4   9  169.28    4.30
   7  -3   9   10.60    1.70
  -9   2  -9  298.97    7.30
  -9   2  -9  295.97    7.50
  -9   2  -9  291.07    8.70
   9  -2   9  302.87    7.40
 -11   1  -9    4.30    1.00
 -11   1  -9    2.90    0.80
 -11   1  -9    2.60    2.20
 -13   0  -9    1.90    2.10
 -13   0  -9    0.40    0.60
 -13   0  -9    0.30    0.70
   4  -4   9   30.90    1.80
   6  -3   9  236.48    6.30
  -8   2  -9   85.39    3.30
  -8   2  -9   79.29    3.50
  -8   2  -9   81.79    5.10
   8  -2   9   83.19    3.50
 -10   1  -9  169.68    6.20
 -10   1  -9  175.18    5.10
 -10   1  -9  172.08    4.80
 -12   0  -9    0.80    0.80
 -12   0  -9   -1.40    1.80
 -12   0  -9    0.30    0.70
 -14  -1  -9   19.90    1.50
   3  -4   9   65.19    3.30
   5  -3   9   23.70    2.10
  -7   2  -9  791.02   19.50
  -7   2  -9  815.52   17.50
  -7   2  -9  790.72   17.70
   7  -2   9  831.52   17.80
  -9   1  -9   15.60    4.10
  -9   1  -9   15.70    2.10
  -9   1  -9   17.70    1.90
 -11   0  -9    0.60    0.80
 -11   0  -9   -0.10    0.80
 -11   0  -9    1.40    2.10
 -13  -1  -9    0.40    2.20
   2  -4   9  193.98    5.00
   2  -4   9  192.78    5.10
   4  -3   9  172.38    5.20
   4  -3   9  167.88    5.20
  -6   2  -9   12.60    2.30
  -6   2  -9    4.00    2.60
  -6   2  -9    5.40    1.50
   6  -2   9   10.00    2.20
  -8   1  -9  221.98    7.10
  -8   1  -9  221.88    5.90
  -8   1  -9  228.78    6.20
 -10   0  -9   -0.30    0.90
 -10   0  -9    0.50    0.80
 -10   0  -9   -1.00    1.80
 -12  -1  -9  227.28    7.20
   1  -4   9  194.38    5.20
   1  -4   9  195.38    5.10
   3  -3   9   51.29    3.00
   3  -3   9   52.79    2.90
  -5   2  -9  534.25   12.30
  -5   2  -9  524.75   12.00
  -5   2  -9  533.25   13.20
  -7   1  -9    3.90    2.00
  -7   1  -9    3.10    1.20
  -9   0  -9   -0.90    1.80
  -9   0  -9    0.60    0.90
  -9   0  -9    0.20    0.90
 -11  -1  -9    4.30    1.00
 -11  -1  -9    4.00    1.70
   0  -4   9   12.20    1.60
   0  -4   9   10.90    2.10
   2  -3   9 1140.89   24.60
   2  -3   9 1155.58   24.50
  -4   2  -9  368.96   10.10
  -4   2  -9  370.56    8.80
  -6   1  -9  115.19    3.70
  -6   1  -9  106.69    3.80
  -6   1  -9  108.89    5.00
  -8   0  -9    0.40    1.30
  -8   0  -9    0.20    1.80
  -8   0  -9    0.00    1.10
 -10  -1  -9  172.88    5.10
 -10  -1  -9  172.58    4.90
 -10  -1  -9  167.18    6.30
 -12  -2  -9    3.80    2.30
 -12  -2  -9    9.60    1.40
  -1  -4   9  508.05   11.20
  -1  -4   9  498.25   11.30
  -1   3  -9  146.39    4.90
   1  -3   9  146.89    4.70
   1  -3   9  146.99    4.60
  -3   2  -9  305.87    7.60
  -3   2  -9  321.67    9.00
   3  -2   9  305.27    8.00
  -5   1  -9    7.90    2.20
  -5   1  -9    5.90    1.50
  -5   1  -9    5.80    2.20
  -5   1  -9    4.80    1.70
  -7   0  -9    3.30    1.80
  -7   0  -9    0.00    0.80
  -7   0  -9   -0.10    1.00
  -9  -1  -9   16.00    2.30
  -9  -1  -9   14.70    1.70
 -11  -2  -9  153.28    4.20
 -11  -2  -9  154.88    5.70
  -2  -4   9   50.89    2.30
   0   3  -9 1324.77   27.90
   0  -3   9 1344.97   28.20
   0  -3   9 1329.97   28.20
  -2   2  -9  220.48    6.00
   2  -2   9  220.38    6.30
  -4   1  -9  929.51   20.40
  -6   0  -9   -1.00    1.10
  -6   0  -9   -0.70    1.70
  -6   0  -9    0.80    1.20
  -8  -1  -9  224.38    7.30
  -8  -1  -9  232.78    6.10
  -8  -1  -9  230.58    6.30
 -10  -2  -9   24.80    2.00
 -10  -2  -9   26.70    3.50
  -3  -4   9  306.47    7.40
   1   3  -9  125.99    4.50
  -1  -3   9  131.49    4.40
  -1  -3   9  139.69    4.70
  -1   2  -9  931.91   19.70
   1  -2   9  914.51   19.80
  -5   0  -9    0.60    1.80
  -7  -1  -9    0.50    1.60
  -7  -1  -9   -0.40    1.10
  -7  -1  -9    0.80    1.10
  -9  -2  -9  291.67    7.30
  -9  -2  -9  293.27    8.80
  -4  -4   9   -0.60    0.80
   2   3  -9 1100.09   23.50
  -2  -3   9 1104.79   23.70
  -2  -3   9 1130.29   23.90
   0   2  -9  300.17    7.50
   0  -2   9  309.97    7.70
  -4   0  -9   -1.60    1.80
  -6  -1  -9  115.29    3.70
  -6  -1  -9  104.79    4.00
  -6  -1  -9  105.89    4.50
  -8  -2  -9   79.09    4.60
  -8  -2  -9   77.79    3.40
 -10  -3  -9  289.17   10.50
  -5  -4   9  503.85   11.70
   3   3  -9   19.50    2.40
  -3  -3   9   19.00    2.20
   1   2  -9 1529.45   31.50
  -1  -2   9 1541.25   35.60
  -1  -2   9 1496.05   31.70
  -1   1  -9  520.65   11.70
   1  -1   9  516.15   11.80
   3   0   9    0.80    1.30
   3   0   9   -0.90    1.20
  -5  -1  -9    5.80    1.40
  -5  -1  -9    5.30    1.80
   5   1   9    2.00    4.70
  -7  -2  -9  777.72   17.00
  -9  -3  -9   22.40    3.40
  -6  -4   9    5.70    1.40
   4   3  -9  774.82   17.00
  -4  -3   9  787.62   17.30
   2   2  -9  102.99    3.80
  -2  -2   9  116.69    9.80
  -2  -2   9  108.59    3.80
   0   1  -9 3125.79   63.49
   0  -1   9 3074.69   63.59
   2   0   9   -1.00    1.10
   2   0   9    1.50    1.20
  -4  -1  -9  940.81   20.60
   4   1   9  937.41   22.30
   4   1   9  913.71   23.70
  -6  -2  -9    5.80    2.00
  -6  -2  -9    7.90    2.00
  -8  -3  -9  164.98    7.10
  -7  -4   9   34.60    1.70
   5   3  -9    3.60    1.30
  -5  -3   9    1.20    1.10
   3   2  -9 2960.70   59.89
  -3  -2   9 2936.11   59.99
   1   1  -9  150.88    5.50
  -1  -1   9  153.68    5.50
   1   0   9   -0.50    1.00
  -3  -1  -9    1.40    1.50
   3   1   9   -1.80    2.50
   3   1   9   -1.10    3.10
  -5  -2  -9  497.65   12.70
  -7  -3  -9    6.80    2.40
   6   3  -9  302.27    7.50
  -6  -3   9  304.07    7.60
   4   2  -9   32.60    2.50
  -4  -2   9   42.20    2.60
   2   1  -9 1297.47   28.40
  -2  -1   9 1270.37   28.40
   0   0  -9    0.40    1.20
   0   0   9   -1.70    1.00
  -2  -1  -9   53.59    3.40
   2   1   9   56.89    4.10
   2   1   9   50.29    5.50
  -4  -2  -9  378.26   10.30
  -4  -2  -9  387.46    9.30
  -6  -3  -9  243.68    8.10
   7   3  -9    3.30    1.20
  -7  -3   9    4.10    1.20
   5   2  -9  350.86    8.40
  -5  -2   9  344.47    8.50
   3   1  -9   16.10    3.80
  -3  -1   9   18.80    3.40
   1   0  -9   -3.70    1.20
  -1   0   9   -3.70    1.00
   1   1   9  499.35   13.70
   1   1   9  519.05   13.10
  -3  -2  -9  318.97    9.00
  -3  -2  -9  336.47    8.10
  -5  -3  -9   29.50    3.60
  -5  -3  -9   26.60    2.70
   8   3  -9   72.19    2.90
   6   2  -9    3.90    1.20
  -6  -2   9    4.80    1.40
   4   1  -9  618.04   16.70
  -4  -1   9  648.24   16.40
   2   0  -9   -3.50    1.20
  -2   0   9   -4.20    1.10
   0   1   9 3043.50   64.79
   0   1   9 3119.19   64.29
  -2  -2  -9  228.98    6.00
  -2  -2  -9  230.58    6.90
  -2  -2  -9  215.68    6.40
  -4  -3  -9  165.58    6.40
  -4  -3  -9  169.98    5.00
   9   3  -9  243.88    6.10
  -9  -3   9  231.28    6.10
  -7  -2   9  588.94   13.30
  -5  -1   9  506.25   14.40
  -3   0   9   -0.90    1.40
  -1   1   9  151.78    5.80
  -1  -2  -9  999.80   21.60
  -1  -2  -9  921.31   20.50
  -1  -2  -9  967.80   20.50
  -3  -3  -9   52.29    2.60
  -3  -3  -9   51.99    4.00
  10   3  -9  371.06    8.60
  -8  -2   9   28.30    2.70
  -6  -1   9   74.79    6.70
   4   0  -9    0.20    1.90
  -4   0   9    0.90    1.50
  -2   1   9 1297.57   29.00
   0  -2  -9  311.77    7.60
   0  -2  -9  308.47    7.70
   0  -2  -9  313.97    8.50
  -2  -3  -9 1160.28   24.30
  -2  -3  -9 1115.99   25.80
  -4  -4  -9   23.60    2.60
  11   3  -9   14.10    1.50
   7   1  -9  730.93   16.10
   5   0  -9   -1.30    2.20
  -5   0   9    0.30    2.00
  -3   1   9   22.60    3.30
   1  -2  -9 1556.34   32.30
   1  -2  -9 1588.34   33.30
   1  -2  -9 1537.35   32.30
  -1  -3  -9  152.18    4.60
  -1  -3  -9  151.88    4.90
  -3  -4  -9   69.69    2.50
  12   3  -9  258.07    6.00
   8   1  -9  176.68    5.10
  -8  -1   9  176.38    6.30
  -6   0   9   -2.20    2.30
   4  -1  -9  736.03   21.00
  -4   1   9  693.23   17.30
  -4   1   9  645.44   15.30
   2  -2  -9  108.89    3.50
   2  -2  -9  102.79    3.60
   0  -3  -9 1348.86   28.30
   0  -3  -9 1348.17   28.40
  -2  -4  -9  190.48    4.90
  13   3  -9   66.09    2.10
   9   1  -9  111.09    3.90
  -9  -1   9  108.09    5.20
  -7   0   9   -2.40    2.80
  -7   0   9    1.80    2.00
  -5   1   9  501.85   12.00
  -5   1   9  526.75   14.40
   3  -2  -9 3089.79   63.29
   3  -2  -9 3143.09   63.29
   1  -3  -9  123.69    4.10
   1  -3  -9  130.09    4.10
  -1  -4  -9  195.58    5.10
   1   4   9  194.28    6.40
  10   1  -9   32.30    2.40
 -10  -1   9   32.60    4.20
   8   0  -9    2.10    1.00
  -8   0   9    1.40    1.80
  -6   1   9   77.49    6.60
  -6   1   9   78.19    3.80
   4  -2  -9   40.30    2.50
   4  -2  -9   35.50    2.30
  -4   2   9   38.90    3.10
   2  -3  -9 1126.19   23.60
   2  -3  -9 1082.99   24.10
   0  -4  -9   10.40    2.40
   0  -4  -9   12.70    1.40
  13   2  -9  215.08    5.60
  11   1  -9  359.66    8.80
 -11  -1   9  358.76   10.10
   9   0  -9    1.40    1.00
  -9   0   9   -1.00    1.90
  -7   1   9  735.93   16.70
   5  -2  -9  345.97    8.30
   5  -2  -9  342.97    8.40
  -5   2   9  338.27    9.10
   3  -3  -9   21.80    1.90
   3  -3  -9   20.40    1.90
  -3   3   9   21.40    3.10
   1  -4  -9  516.15   11.60
   1  -4  -9  527.15   11.50
  -1   4   9  506.15   14.80
  14   2  -9   26.30    1.60
  12   1  -9  423.36   10.30
 -12  -1   9  446.46   11.80
  10   0  -9    1.40    1.00
 -10   0   9   -1.20    1.90
   8  -1  -9  180.98    5.40
   8  -1  -9  174.08    5.50
  -8   1   9  181.28    6.10
   6  -2  -9    6.80    1.40
   6  -2  -9   11.50    2.70
  -6   2   9    4.80    2.00
   4  -3  -9  786.12   17.20
   4  -3  -9  779.92   17.10
  -4   3   9  771.22   19.10
   2  -4  -9   50.59    2.30
   2  -4  -9   52.59    2.30
  15   2  -9   98.39    2.80
  13   1  -9   14.10    1.90
 -13  -1   9    9.80    3.00
  11   0  -9    0.30    1.00
 -11   0   9   -1.50    2.00
   9  -1  -9  116.09    4.20
  -9   1   9  116.19    5.00
   7  -2  -9  602.54   13.50
   7  -2  -9  591.54   13.70
  -7   2   9  603.24   14.50
   5  -3  -9    1.60    1.10
   5  -3  -9    1.40    0.90
  -5   3   9    1.80    1.60
   3  -4  -9  325.97    7.80
   3  -4  -9  334.27    7.80
  -3   4   9  325.67    9.10
  14   1  -9  285.67    7.10
  12   0  -9    0.60    0.90
 -12   0   9    0.20    3.60
  10  -1  -9   36.40    2.80
 -10   1   9   35.20    3.80
   8  -2  -9   36.20    2.40
  -8   2   9   36.20    3.50
   6  -3  -9  320.47    7.90
   6  -3  -9  308.97    7.80
  -6   3   9  311.07    9.20
   4  -4  -9   -0.80    0.90
   4  -4  -9    2.10    0.90
  -4   4   9   -1.40    1.90
  15   1  -9   28.40    1.90
  15   1  -9   34.40    2.00
  13   0  -9   -0.30    0.80
 -13   0   9   -2.10    2.40
  11  -1  -9  371.66    9.10
 -11   1   9  372.26   10.30
   9  -2  -9  264.07    6.90
  -9   2   9  262.37    8.20
   7  -3  -9    1.40    1.40
   7  -3  -9    3.70    1.60
  -7   3   9    5.30    2.00
   5  -4  -9  535.85   11.80
   5  -4  -9  533.25   11.80
  -5   4   9  539.05   13.10
  16   1  -9   50.39    2.10
  16   1  -9   55.09    2.20
  14   0  -9   -0.20    0.80
 -14   0   9    1.20    2.60
  12  -1  -9  422.86   10.30
 -12   1   9  443.16   11.60
  10  -2  -9  411.16    9.70
 -10   2   9  398.16   11.00
   8  -3  -9   75.39    2.90
  -8   3   9   74.39    4.30
   6  -4  -9    7.00    1.40
  -6   4   9    6.30    2.10
  15   0  -9   -0.30    0.70
 -15   0   9   -2.00    3.00
  13  -1  -9   11.40    2.00
 -13   1   9   12.10    3.40
  11  -2  -9  396.66    9.50
 -11   2   9  401.96   10.90
   9  -3  -9  241.68    6.20
  -9   3   9  244.48    8.10
   7  -4  -9   38.00    1.90
  -7   4   9   41.70    3.90
  16   0  -9   -0.40    0.60
  14  -1  -9  271.27    6.90
 -14   1   9  281.67    8.20
 -12   2   9   92.19    4.70
  10  -3  -9  372.46    8.80
 -10   3   9  384.66   10.30
   8  -4  -9  132.09    3.50
  17   0  -9   -0.30    0.40
  15  -1  -9   34.30    1.90
 -15   1   9   19.60    4.20
  11  -3  -9   15.90    1.70
 -11   3   9   11.80    3.40
  16  -1  -9   54.29    2.20
 -14   2   9   25.20    3.80
   9  -3  10    0.80    0.90
 -11   2 -10  115.79    3.50
 -13   1 -10    0.60    0.80
 -13   1 -10    0.40    0.60
   6  -4  10    4.90    1.10
   8  -3  10    6.50    1.50
 -10   2 -10    8.30    1.90
 -10   2 -10   10.20    1.80
  10  -2  10    9.40    1.80
 -12   1 -10  215.48    6.80
 -12   1 -10  229.68    7.60
 -12   1 -10  234.68    5.60
   5  -4  10   23.60    1.60
   7  -3  10    0.00    1.00
  -9   2 -10  165.38    6.70
 -11   1 -10   24.10    3.80
 -11   1 -10   23.10    1.80
 -13   0 -10  131.29    3.70
 -13   0 -10  126.99    5.70
 -13   0 -10  134.89    3.70
   4  -4  10   -1.60    0.80
   6  -3  10   23.10    2.80
  -8   2 -10    4.10    1.20
  -8   2 -10    5.80    2.90
  -8   2 -10    8.20    2.10
   8  -2  10    9.40    2.10
 -10   1 -10   32.10    2.20
 -10   1 -10   40.80    4.00
 -10   1 -10   36.80    2.10
 -12   0 -10   76.69    4.30
 -12   0 -10   65.49    2.70
 -12   0 -10   68.49    2.60
 -14  -1 -10  223.18    5.10
   3  -4  10    6.20    1.10
   5  -3  10    2.50    1.10
  -7   2 -10  141.29    6.40
  -7   2 -10  131.99    4.30
  -7   2 -10  140.09    4.60
   7  -2  10  127.19    4.30
  -9   1 -10    1.90    1.00
  -9   1 -10    0.10    2.10
  -9   1 -10   -1.10    1.00
 -11   0 -10  300.07    7.50
 -11   0 -10  309.47    8.90
 -11   0 -10  297.47    7.40
 -13  -1 -10    2.60    2.70
   2  -4  10    5.10    1.10
   2  -4  10    5.20    1.10
   4  -3  10  117.39    4.80
   4  -3  10  129.99    4.30
  -6   2 -10  456.75   10.70
  -6   2 -10  442.36   12.10
  -6   2 -10  464.05   10.50
  -8   1 -10  104.29    3.70
  -8   1 -10   98.69    3.50
  -8   1 -10  102.69    5.10
 -10   0 -10  350.56   10.00
 -10   0 -10  353.76    8.90
 -10   0 -10  366.36    9.40
 -12  -1 -10  227.18    5.70
 -12  -1 -10  234.38    7.30
   1  -4  10   18.90    1.90
   1  -4  10   21.80    1.80
   3  -3  10  113.49    4.00
   3  -3  10  113.29    4.10
  -5   2 -10  152.58    5.20
  -5   2 -10  157.98    4.70
  -7   1 -10   40.60    3.80
  -9   0 -10 1138.09   24.40
  -9   0 -10 1146.89   25.40
  -9   0 -10 1130.59   24.10
 -11  -1 -10   19.50    2.00
 -11  -1 -10   18.20    3.10
 -11  -1 -10   19.80    2.00
   0  -4  10    3.50    1.30
   0  -4  10    5.00    1.10
  -2   3 -10   18.50    2.80
   2  -3  10   14.80    2.40
   2  -3  10   15.60    2.20
  -4   2 -10  130.99    4.10
  -4   2 -10  122.59    4.70
  -6   1 -10 1594.34   33.30
  -6   1 -10 1584.94   34.10
  -6   1 -10 1621.74   33.10
  -8   0 -10  971.70   20.90
  -8   0 -10  941.41   21.70
  -8   0 -10  979.50   20.70
 -10  -1 -10   39.90    3.40
 -10  -1 -10   35.30    2.10
 -10  -1 -10   33.10    2.50
 -12  -2 -10   36.40    1.80
  -1  -4  10   54.39    3.00
  -1  -4  10   60.19    3.20
  -1   3 -10   14.50    2.80
   1  -3  10   18.00    2.20
   1  -3  10   19.40    2.30
  -3   2 -10  467.65   10.50
   3  -2  10  450.75   10.80
  -5   1 -10   26.80    2.80
  -5   1 -10   22.30    2.20
  -5   1 -10   23.40    2.40
  -5   1 -10   23.20    3.50
  -7   0 -10 1261.27   26.70
  -7   0 -10 1314.87   26.90
  -7   0 -10 1244.28   27.60
  -9  -1 -10   -0.60    0.90
  -9  -1 -10   -0.20    1.00
  -9  -1 -10   -1.00    1.80
 -11  -2 -10  115.79    3.40
 -11  -2 -10  112.89    5.00
  -2  -4  10    6.20    1.40
   0   3 -10   29.40    2.70
   0  -3  10   27.10    2.40
   0  -3  10   29.40    2.60
  -2   2 -10    2.20    1.40
   2  -2  10    3.70    1.50
  -4   1 -10 3239.88   65.09
  -4   1 -10 3158.18   65.09
  -4   1 -10 3220.18   64.89
  -6   0 -10   51.59    2.80
  -6   0 -10   54.49    2.60
  -6   0 -10   58.29    3.60
  -8  -1 -10  108.69    5.00
  -8  -1 -10  101.99    3.90
  -8  -1 -10  105.79    3.70
 -10  -2 -10    6.60    1.60
 -10  -2 -10   11.30    3.20
  -3  -4  10   18.20    1.60
   1   3 -10   47.70    2.90
  -1  -3  10   45.00    2.70
  -1  -3  10   46.70    3.00
  -1   2 -10  630.84   13.90
   1  -2  10  626.94   14.10
  -5   0 -10 1033.20   22.40
  -5   0 -10 1028.20   21.90
  -5   0 -10 1028.90   21.70
  -7  -1 -10   41.40    2.70
  -7  -1 -10   41.40    3.50
  -9  -2 -10  167.88    5.20
  -9  -2 -10  170.78    6.30
  -4  -4  10    0.80    0.80
   2   3 -10  178.78    5.10
  -2  -3  10  179.38    5.50
  -2  -3  10  175.98    5.50
   0   2 -10   46.70    2.70
   0  -2  10   48.60    2.90
  -4   0 -10  389.46    9.80
  -6  -1 -10 1604.34   33.00
  -6  -1 -10 1530.05   33.90
  -6  -1 -10 1603.94   32.80
  -8  -2 -10    6.80    1.60
  -8  -2 -10    7.10    2.40
  -5  -4  10   33.00    1.80
   3   3 -10   70.19    3.10
  -3  -3  10   69.59    3.20
   1   2 -10  654.03   14.30
  -1  -2  10  656.03   14.60
  -1   1 -10   33.20    2.90
   1  -1  10   34.20    2.90
   3   0  10 2860.61   57.39
   3   0  10 2757.42   57.29
  -5  -1 -10   23.60    3.10
  -5  -1 -10   23.10    2.80
  -5  -1 -10   23.80    2.50
  -7  -2 -10  132.59    4.50
  -7  -2 -10  135.99    5.70
  -9  -3 -10    0.20    2.20
  -6  -4  10  118.19    3.30
   4   3 -10   83.49    3.20
  -4  -3  10   79.59    3.40
   2   2 -10  151.58    4.50
  -2  -2  10  153.38   12.40
  -2  -2  10  149.88    4.60
   0   1 -10  700.53   16.40
   0  -1  10  726.93   16.50
   2   0  10 2172.28   44.80
   2   0  10 2156.28   44.90
  -4  -1 -10 3372.26   69.39
   4   1  10 3401.66   71.59
  -6  -2 -10  447.86   11.50
  -6  -2 -10  393.66   11.00
  -8  -3 -10   14.70    3.30
  -7  -4  10   19.00    1.50
   5   3 -10   91.39    3.50
  -5  -3  10   99.99    3.70
   3   2 -10  373.46    8.80
  -3  -2  10  376.16    9.10
   1   1 -10  611.74   14.80
  -1  -1  10  599.04   14.80
   1   0  10 6204.88  125.39
  -3  -1 -10   55.29    3.60
   3   1  10   52.59    5.50
   3   1  10   39.30    6.90
  -5  -2 -10  157.88    6.00
  -7  -3 -10    4.90    2.20
   6   3 -10  115.19    3.80
  -6  -3  10  112.49    3.80
   4   2 -10   -1.00    1.20
  -4  -2  10   -1.60    1.10
   2   1 -10 1317.97   29.10
  -2  -1  10 1286.87   29.10
   0   0 -10  282.57    7.80
   0   0  10  272.57    7.60
  -2  -1 -10 2475.15   51.69
   2   1  10 2481.85   54.39
   2   1  10 2591.84   53.59
  -4  -2 -10  129.89    4.70
  -4  -2 -10  124.99    5.30
  -6  -3 -10   28.20    3.60
   7   3 -10    8.70    1.70
  -7  -3  10    8.00    1.90
   5   2 -10  208.48    5.60
  -5  -2  10  210.38    5.80
   3   1 -10  273.67    9.50
  -3  -1  10  287.57    9.40
   1   0 -10 2665.83   55.59
  -1   0  10 2692.83   55.69
  -1  -1 -10   33.20    3.90
   1   1  10   23.80    5.50
   1   1  10   39.20    3.90
  -3  -2 -10  468.55   10.80
  -3  -2 -10  460.65   11.90
  -5  -3 -10    1.40    2.20
   8   3 -10   46.70    2.40
  -8  -3  10   46.50    2.80
   6   2 -10   29.70    2.20
  -6  -2  10   24.60    2.40
  -4  -1  10 2254.97   49.10
   2   0 -10   16.30    2.70
  -2   0  10   14.70    2.40
   0   1  10  709.53   18.20
   0   1  10  705.73   17.40
  -2  -2 -10    1.80    1.80
  -2  -2 -10    1.70    1.20
  -2  -2 -10   -1.20    1.90
  -4  -3 -10  125.09    5.60
  -4  -3 -10  129.89    4.20
   9   3 -10    2.50    1.00
  -9  -3  10    0.00    1.20
   7   2 -10 1019.00   21.80
  -7  -2  10 1018.70   22.90
  -5  -1  10  168.38    8.00
   3   0 -10  217.78    7.40
  -3   0  10  228.48    7.30
  -1   1  10  622.74   15.70
  -1  -2 -10  665.63   15.60
  -1  -2 -10  662.83   14.50
  -1  -2 -10  647.14   14.60
  -3  -3 -10  108.79    5.40
  -3  -3 -10  116.09    3.90
  10   3 -10   19.60    1.70
   8   2 -10    4.50    1.20
  -8  -2  10    2.30    1.50
   4   0 -10   17.30    3.90
  -4   0  10   22.50    3.10
  -2   1  10 1303.37   29.40
   0  -2 -10   48.30    3.00
   0  -2 -10   55.49    2.60
   0  -2 -10   54.89    3.80
  -2  -3 -10   13.70    1.80
  -2  -3 -10   10.20    2.40
  -4  -4 -10    0.40    1.10
  11   3 -10   20.50    1.60
   9   2 -10   77.09    3.10
  -9  -2  10   74.59    3.70
   7   1 -10   41.80    3.00
  -5   0  10 5933.31  121.79
  -3   1  10  302.07    9.50
   1  -2 -10  677.53   15.80
   1  -2 -10  672.03   14.80
  -1  -3 -10   16.50    2.50
  -1  -3 -10   18.10    1.90
  -3  -4 -10    9.70    1.50
  12   3 -10   -0.10    0.80
  10   2 -10  268.57    7.10
  10   2 -10  260.17    8.60
   8   1 -10  760.82   16.60
  -6   0  10   81.59    5.60
  -4   1  10 2339.37   49.10
  -4   1  10 2443.16   51.79
   2  -2 -10  152.98    4.50
   2  -2 -10  154.48    4.50
   0  -3 -10   30.80    2.70
   0  -3 -10   30.40    2.10
  -2  -4 -10    7.50    1.40
  13   3 -10   14.70    1.20
  11   2 -10   63.39    4.20
  11   2 -10   65.79    2.80
   9   1 -10   24.80    2.40
  -7   0  10 1477.85   34.60
  -5   1  10  176.38    7.90
  -5   1  10  176.98    5.80
   3  -2 -10  379.36    9.00
   1  -3 -10   47.30    2.50
   1  -3 -10   41.00    2.60
  -1  -4 -10   24.20    1.60
   1   4  10   20.30    3.20
  12   2 -10   37.40    2.20
  10   1 -10  843.32   18.40
   8   0 -10  707.13   15.40
  -8   0  10  698.93   16.10
  -6   1  10  509.35   15.80
  -6   1  10  545.45   12.60
   4  -2 -10    2.50    1.00
   4  -2 -10    2.20    1.20
  -4   2  10    1.10    1.80
   2  -3 -10  171.78    5.10
   2  -3 -10  187.98    5.60
   0  -4 -10    7.60    1.80
   0   4  10    4.90    2.00
  13   2 -10  134.09    3.90
  11   1 -10   21.00    2.30
 -11  -1  10   23.90    6.10
   9   0 -10 2313.87   47.20
  -9   0  10 2278.77   47.80
   7  -1 -10   47.10    3.20
  -7   1  10   52.59    3.80
   5  -2 -10  206.98    5.90
   5  -2 -10  210.58    5.70
  -5   2  10  214.38    6.60
   3  -3 -10   73.79    3.10
   3  -3 -10   70.79    3.00
  -3   3  10   67.09    4.20
   1  -4 -10   54.79    2.60
   1  -4 -10   54.19    2.50
  -1   4  10   52.39    3.80
  14   2 -10   20.40    1.50
  12   1 -10 1024.40   22.00
  10   0 -10  121.89    4.50
 -10   0  10  124.69    5.40
   8  -1 -10  763.92   16.50
   8  -1 -10  732.83   16.50
  -8   1  10  763.42   17.30
   6  -2 -10   27.00    2.90
   6  -2 -10   32.50    2.20
  -6   2  10   27.30    3.20
   4  -3 -10   85.89    3.40
   4  -3 -10   78.29    3.10
  -4   3  10   86.59    4.50
   2  -4 -10    8.80    1.60
   2  -4 -10    8.90    1.30
  -2   4  10   10.30    2.80
  15   2 -10  112.79    3.00
  13   1 -10  209.68    5.70
  11   0 -10  173.38    5.10
 -11   0  10  165.58    6.30
   9  -1 -10   22.60    2.50
  -9   1  10   19.80    3.60
   7  -2 -10 1022.10   22.70
   7  -2 -10 1063.59   22.60
  -7   2  10 1051.79   23.40
   5  -3 -10   93.79    3.60
  -5   3  10   95.99    4.60
   3  -4 -10   23.40    1.70
   3  -4 -10   23.60    2.10
  -3   4  10   25.70    3.40
  14   1 -10  172.38    4.90
  12   0 -10    1.40    0.90
  10  -1 -10  890.71   19.50
 -10   1  10  900.61   20.60
   8  -2 -10    4.00    2.40
   8  -2 -10    3.50    1.20
  -8   2  10    4.30    2.10
   6  -3 -10  118.59    4.10
   6  -3 -10  115.19    3.80
  -6   3  10  115.49    5.20
   4  -4 -10    0.60    0.70
   4  -4 -10    0.00    0.90
  -4   4  10   -1.30    1.80
  15   1 -10  127.29    3.60
  15   1 -10  125.39    3.70
  13   0 -10  205.08    5.80
 -13   0  10  213.58    7.60
  11  -1 -10   19.70    2.30
 -11   1  10   15.90    3.70
   9  -2 -10   80.19    3.30
  -9   2  10   72.29    4.60
   7  -3 -10    5.10    1.50
   7  -3 -10    9.10    1.70
  -7   3  10    4.70    2.00
   5  -4 -10   38.50    1.80
   5  -4 -10   38.10    2.10
  -5   4  10   40.90    3.60
  16   1 -10   49.70    2.20
  16   1 -10   54.79    2.10
 -14   0  10   34.90    4.90
  12  -1 -10 1069.69   22.50
 -12   1  10 1028.20   23.60
  10  -2 -10  277.67    7.10
 -10   2  10  271.57    8.40
   8  -3 -10   50.89    3.20
   8  -3 -10   52.39    2.40
  -8   3  10   50.09    4.00
   6  -4 -10  117.29    3.50
   6  -4 -10  128.09    4.40
  -6   4  10  119.99    5.10
  15   0 -10  475.05   10.80
  13  -1 -10  215.58    5.90
 -13   1  10  216.58    7.20
  11  -2 -10   64.19    3.10
 -11   2  10   68.09    4.50
   9  -3 -10    1.30    1.00
  -9   3  10    2.70    2.10
   7  -4 -10   22.40    1.40
  16   0 -10   45.00    2.00
  14  -1 -10  176.08    4.90
 -14   1  10  177.38    6.60
 -12   2  10   39.20    3.90
  10  -3 -10   14.80    1.90
 -10   3  10    7.70    4.10
   8  -4 -10    1.60    0.60
  15  -1 -10  129.79    3.80
 -15   1  10  131.39    6.90
 -13   2  10  135.09    5.40
  11  -3 -10   22.10    1.80
 -11   3  10   15.80    3.80
  16  -1 -10   48.70    1.90
 -14   2  10   30.60    4.30
   9  -3  11   23.00    1.70
 -11   2 -11  323.97    7.40
 -13   1 -11   11.10    1.20
   8  -3  11  429.76    9.60
 -10   2 -11    4.60    1.20
 -10   2 -11    7.00    1.70
 -12   1 -11   23.70    1.60
 -12   1 -11   23.60    1.60
 -14   0 -11    1.30    0.60
   5  -4  11  285.67    6.50
   7  -3  11    3.20    1.00
  -9   2 -11  166.58    4.70
  -9   2 -11  161.58    4.50
   9  -2  11  159.28    4.80
 -11   1 -11    9.10    4.60
 -11   1 -11    9.50    1.40
 -11   1 -11   10.80    1.50
 -13   0 -11   -0.10    0.50
 -13   0 -11   -0.20    0.60
   4  -4  11   20.80    2.20
   6  -3  11  303.47    7.50
  -8   2 -11    1.80    1.10
  -8   2 -11    2.60    1.30
   8  -2  11    1.20    1.10
 -10   1 -11  262.37    7.30
 -10   1 -11  254.57    6.40
 -10   1 -11  254.37    8.10
 -12   0 -11    0.50    0.70
 -12   0 -11    1.20    0.80
 -12   0 -11   -2.60    2.40
   3  -4  11  231.08    5.70
   5  -3  11   -0.50    1.00
  -7   2 -11  365.96    9.00
  -7   2 -11  369.26    8.70
   7  -2  11  366.26    9.00
  -9   1 -11   43.00    3.60
  -9   1 -11   37.60    2.50
  -9   1 -11   47.00    4.30
 -11   0 -11    2.80    2.30
 -13  -1 -11   11.80    1.10
   2  -4  11   11.80    3.00
   2  -4  11    7.50    1.60
   4  -3  11  841.72   18.50
  -6   2 -11    7.20    1.90
  -6   2 -11    4.60    1.30
  -8   1 -11    0.20    2.30
  -8   1 -11   -0.40    1.00
  -8   1 -11   -0.20    0.80
 -10   0 -11    1.20    0.90
 -10   0 -11   -0.20    0.70
 -10   0 -11    2.30    2.30
 -12  -1 -11   27.80    1.60
 -12  -1 -11   31.00    4.00
   1  -4  11  806.22   16.90
   1  -4  11  789.22   16.90
  -3   3 -11   85.59    3.50
   3  -3  11   75.09    3.40
   3  -3  11   76.09    3.50
  -5   2 -11  121.89    4.00
  -5   2 -11  124.39    4.40
  -7   1 -11   45.00    2.60
  -7   1 -11   34.00    4.30
  -7   1 -11   46.40    2.70
  -9   0 -11    2.20    2.20
  -9   0 -11   -0.10    0.80
  -9   0 -11   -1.00    0.80
 -11  -1 -11   10.50    1.80
 -11  -1 -11    8.00    2.40
 -11  -1 -11    7.30    1.30
   0  -4  11  184.88    4.80
   0  -4  11  180.68    4.80
  -2   3 -11 1182.08   24.90
   2  -3  11 1177.08   25.40
   2  -3  11 1196.18   25.20
  -4   2 -11   59.59    3.50
  -4   2 -11   59.19    3.50
  -6   1 -11  722.33   15.60
  -6   1 -11  679.03   16.40
  -6   1 -11  707.43   15.30
  -8   0 -11    3.00    2.20
  -8   0 -11   -0.70    0.90
  -8   0 -11   -1.20    0.90
 -10  -1 -11  260.07    8.10
 -10  -1 -11  268.47    6.70
 -10  -1 -11  247.88    6.50
  -1  -4  11  184.28    5.20
  -1   3 -11   54.79    3.00
   1  -3  11   59.29    3.00
   1  -3  11   56.19    3.00
  -3   2 -11 1168.78   24.10
  -3   2 -11 1135.29   24.40
   3  -2  11 1131.69   24.30
  -5   1 -11    4.30    1.10
  -5   1 -11   -0.90    1.00
  -5   1 -11    1.50    1.50
  -7   0 -11    0.20    2.10
  -7   0 -11   -1.70    0.90
  -7   0 -11    0.70    1.30
  -9  -1 -11   37.80    3.50
  -9  -1 -11   42.70    2.60
  -9  -1 -11   35.10    2.10
 -11  -2 -11  323.57    7.30
 -11  -2 -11  323.67    9.00
   0   3 -11  953.00   20.30
   0  -3  11  938.61   20.60
   0  -3  11  953.50   20.60
  -2   2 -11   20.20    2.20
   2  -2  11   17.90    2.80
  -4   1 -11  153.98    4.90
  -4   1 -11  162.28    4.60
  -4   1 -11  161.58    4.80
  -6   0 -11    0.80    2.00
  -6   0 -11    1.90    1.00
  -6   0 -11   -1.10    0.90
  -8  -1 -11   -1.00    1.10
  -8  -1 -11    4.00    1.90
  -8  -1 -11    0.20    1.10
 -10  -2 -11    4.30    1.20
 -10  -2 -11    3.10    2.30
  -3  -4  11  290.97    7.00
   1   3 -11    5.70    1.50
  -1  -3  11    3.40    1.40
  -1  -3  11    3.20    1.50
  -1   2 -11  342.47    8.20
   1  -2  11  340.47    8.50
  -3   1 -11   64.29    3.10
  -3   1 -11   64.59    3.20
  -3   1 -11   63.99    2.80
  -5   0 -11    0.50    1.20
  -5   0 -11    0.60    2.00
  -7  -1 -11   47.80    2.80
  -7  -1 -11   42.00    2.50
  -7  -1 -11   49.10    3.60
  -9  -2 -11  149.29    4.40
  -9  -2 -11  159.08    6.10
  -4  -4  11   34.90    1.80
   2   3 -11  394.26    9.20
  -2  -3  11  365.36   10.00
  -2  -3  11  402.86    9.50
   0   2 -11   -0.40    1.20
   0  -2  11   -1.00    1.20
  -4   0 -11   -0.60    1.40
  -4   0 -11   -0.50    1.00
  -6  -1 -11  687.33   16.30
  -6  -1 -11  697.03   15.40
  -6  -1 -11  691.83   15.20
  -8  -2 -11   -0.30    2.10
  -8  -2 -11   -0.40    1.40
  -5  -4  11  120.49    3.50
   3   3 -11   12.70    2.30
  -3  -3  11   12.60    1.90
  -3  -3  11    8.70    2.20
   1   2 -11 1525.95   32.30
  -1  -2  11 1602.04   32.70
   1  -1  11   20.80    3.40
   3   0  11   -1.90    2.00
   3   0  11   -1.30    2.10
  -5  -1 -11   -0.90    1.40
  -5  -1 -11   -0.70    1.70
  -5  -1 -11    0.70    1.40
  -7  -2 -11  363.16   10.20
  -7  -2 -11  355.26    8.80
  -6  -4  11  106.19    3.10
   4   3 -11  585.44   13.30
  -4  -3  11  608.44   13.90
   2   2 -11  145.69    4.40
  -2  -2  11  149.29    4.70
   0   1 -11  314.27    9.00
   0  -1  11  325.37    9.10
   2   0  11   -0.10    1.70
   2   0  11   -1.10    2.50
  -4  -1 -11  159.08    5.80
  -4  -1 -11  147.49    5.00
  -4  -1 -11  146.89    4.80
  -8  -3 -11  417.06   10.80
  -7  -4  11  138.99    3.60
   5   3 -11    6.80    1.30
  -5  -3  11    4.00    1.20
   3   2 -11  599.04   13.30
  -3  -2  11  601.34   13.60
   1   1 -11    8.90    2.90
  -1  -1  11   14.00    3.80
   1   0  11    2.30    1.60
  -3  -1 -11   68.09    4.00
   3   1  11   72.39    7.00
  -5  -2 -11  129.49    5.50
  -7  -3 -11   -0.90    2.30
   6   3 -11  376.46    8.90
  -6  -3  11  375.06    9.10
   4   2 -11  218.98    5.70
  -4  -2  11  212.48    6.00
   2   1 -11  125.79    6.50
  -2  -1  11  127.39    6.30
   0   0 -11    0.50    2.00
   0   0  11   -0.70    1.40
  -2  -1 -11   14.70    2.60
   2   1  11   21.50    5.20
  -4  -2 -11   65.59    4.20
  -4  -2 -11   57.49    3.60
  -6  -3 -11  292.27    8.70
   7   3 -11    2.50    1.10
  -7  -3  11    4.50    1.10
   5   2 -11 1251.47   26.40
  -5  -2  11 1263.17   26.60
   3   1 -11    9.90    3.60
  -3  -1  11    4.40    3.30
   1   0 -11   -1.20    2.10
  -1   0  11   -0.40    1.70
  -1  -1 -11   30.40    4.10
   1   1  11   24.30    4.60
  -3  -2 -11 1156.68   25.80
  -3  -2 -11 1158.48   24.60
  -5  -3 -11    0.60    2.20
  -5  -3 -11    0.30    1.50
  -8  -3  11 1261.07   26.50
   6   2 -11   16.70    2.20
  -6  -2  11   23.20    2.40
  -4  -1  11    9.80    3.70
   2   0 -11    0.50    2.20
  -2   0  11   -1.50    1.80
   0   1  11  333.37   10.40
  -2  -2 -11   30.10    3.10
  -2  -2 -11   21.60    2.40
  -2  -2 -11   20.80    3.30
  -4  -3 -11  842.72   17.90
  -4  -3 -11  798.82   19.40
   9   3 -11   20.40    1.70
  -9  -3  11   25.60    2.30
   7   2 -11  574.64   13.00
  -7  -2  11  581.24   13.20
  -5  -1  11   23.00    4.70
   3   0 -11   -4.10    2.20
  -3   0  11   -3.60    2.00
  -1   1  11    9.20    2.70
  -1  -2 -11  351.96    8.50
  -1  -2 -11  350.06    8.60
  -1  -2 -11  345.57    9.50
  -3  -3 -11   78.99    4.80
  -3  -3 -11   80.09    3.20
  10   3 -11  562.24   12.30
   8   2 -11   83.29    3.30
  -8  -2  11   82.69    3.50
   6   1 -11  591.84   13.60
   6   1 -11  633.84   13.50
   4   0 -11   -3.80    2.60
  -4   0  11   -1.80    2.10
  -2   1  11  136.69    6.60
   0  -2 -11   -0.40    1.10
   0  -2 -11    1.30    1.50
   0  -2 -11    0.60    2.10
  -2  -3 -11 1199.38   25.40
  -2  -3 -11 1200.48   27.00
  -4  -4 -11   27.40    2.20
  11   3 -11    0.50    0.90
   9   2 -11  220.38    6.00
   9   2 -11  212.88    6.40
  -9  -2  11  223.68    6.10
   7   1 -11   45.20    3.00
  -5   0  11    0.10    2.60
  -3   1  11    5.50    2.60
   1  -2 -11 1589.14   33.10
   1  -2 -11 1591.74   33.00
  -1  -3 -11   59.29    3.20
  -3  -4 -11  198.48    5.00
  12   3 -11  295.37    6.70
  10   2 -11   63.39    3.60
  10   2 -11   66.39    2.90
   8   1 -11  255.57    6.70
  -6   0  11   -3.10    2.90
  -4   1  11   11.90    2.40
  -4   1  11    7.30    2.70
   2  -2 -11  146.79    4.50
   2  -2 -11  154.38    4.60
   0  -3 -11  942.61   20.60
   0  -3 -11  958.30   20.50
  -2  -4 -11    8.70    1.40
   2   4  11    5.70    2.30
  13   3 -11   28.60    1.40
  11   2 -11  302.67    8.20
   9   1 -11    2.80    1.20
   7   0 -11   -1.70    0.90
  -5   1  11   22.40    4.40
  -5   1  11   19.60    3.80
   3  -2 -11  613.34   13.80
   3  -2 -11  619.24   13.70
   1  -3 -11    3.80    1.30
   1  -3 -11    2.00    1.00
  -1  -4 -11  839.72   17.80
   1   4  11  840.32   19.00
  12   2 -11   -1.40    0.90
  10   1 -11  282.77    7.30
   8   0 -11    0.70    0.90
  -6   1  11  655.43   15.10
   4  -2 -11  213.38    5.80
   4  -2 -11  217.18    6.00
  -4   2  11  221.38    6.80
   2  -3 -11  397.96    9.60
   2  -3 -11  396.26    9.80
   0  -4 -11  187.48    6.10
   0   4  11  196.08    6.30
  13   2 -11  365.96    8.50
  11   1 -11  168.48    5.50
   9   0 -11    0.10    0.80
   7  -1 -11   37.00    3.30
   7  -1 -11   44.50    3.50
   7  -1 -11   44.70    3.20
  -7   1  11   38.90    4.10
   5  -2 -11 1295.57   27.00
   5  -2 -11 1303.47   26.90
  -5   2  11 1227.48   27.70
   3  -3 -11   10.00    1.70
   3  -3 -11   13.10    1.80
  -3   3  11   11.40    2.40
   1  -4 -11  209.48    5.90
   1  -4 -11  176.68    4.90
  -1   4  11  184.08    6.20
  12   1 -11    9.10    2.00
  10   0 -11    1.20    1.00
 -10   0  11    1.50    2.80
   8  -1 -11  248.98    7.00
   8  -1 -11  249.18    6.70
  -8   1  11  256.27    7.70
   6  -2 -11   18.90    2.00
   6  -2 -11   17.50    2.70
  -6   2  11   14.00    3.20
   4  -3 -11  618.14   13.80
   4  -3 -11  622.24   14.20
  -4   3  11  589.34   15.00
   2  -4 -11   15.90    1.50
   2  -4 -11   11.60    1.70
  -2   4  11   19.10    3.10
  15   2 -11  351.96    7.70
  13   1 -11   17.40    2.00
  11   0 -11    0.30    0.80
 -11   0  11   -3.50    2.70
   9  -1 -11    5.20    1.20
  -9   1  11    7.90    2.60
   7  -2 -11  597.04   13.30
  -7   2  11  579.44   14.30
   5  -3 -11    3.80    1.00
   5  -3 -11    4.90    1.30
  -5   3  11    5.20    2.00
   3  -4 -11  314.57    7.50
   3  -4 -11  327.87    7.50
  -3   4  11  318.47    8.90
  14   1 -11   40.30    2.20
  14   1 -11   43.70    2.20
  12   0 -11    0.30    0.90
 -12   0  11   -7.40    3.10
  10  -1 -11  288.47    7.50
 -10   1  11  295.07    8.70
   8  -2 -11   82.89    4.10
   8  -2 -11   88.69    3.40
  -8   2  11   87.79    4.80
   6  -3 -11  378.96    9.20
   6  -3 -11  383.96   10.00
  -6   3  11  371.86   10.40
   4  -4 -11   37.80    1.90
   4  -4 -11   38.60    2.00
  -4   4  11   37.00    3.60
  15   1 -11   22.00    1.60
  15   1 -11   23.00    1.80
  13   0 -11    0.60    0.80
  11  -1 -11  177.38    5.20
 -11   1  11  168.98    6.40
   9  -2 -11  224.38    6.00
  -9   2  11  199.08    8.90
   7  -3 -11    3.30    1.00
   7  -3 -11    2.30    1.40
  -7   3  11    4.20    2.20
   5  -4 -11  137.19    3.80
   5  -4 -11  135.29    3.70
  -5   4  11  129.49    5.50
  16   1 -11   43.30    2.10
  16   1 -11   43.10    1.90
  14   0 -11    1.00    0.80
  12  -1 -11   12.60    2.00
 -12   1  11    9.30    2.40
  10  -2 -11   72.29    3.30
 -10   2  11   75.09    4.70
   8  -3 -11 1289.57   26.80
  -8   3  11 1257.57   28.10
   6  -4 -11  111.69    3.30
   6  -4 -11  114.69    3.40
  15   0 -11    1.40    0.70
  13  -1 -11   19.50    2.10
 -13   1  11   17.60    3.90
  11  -2 -11  296.77    7.80
 -11   2  11  302.67    8.90
   9  -3 -11   24.80    1.90
  -9   3  11   23.60    3.40
  16   0 -11   -0.60    0.50
  14  -1 -11   43.90    2.30
 -14   1  11   44.90    5.10
 -12   2  11    2.80    2.40
  10  -3 -11  588.44   13.00
 -10   3  11  600.84   14.40
   8  -4 -11    6.00    1.10
  17   0 -11    1.00    0.60
  15  -1 -11   17.60    1.60
 -13   2  11  370.96    9.90
  11  -3 -11    1.00    1.10
 -11   3  11    2.50    2.90
  16  -1 -11   45.40    1.90
   9  -3  12   16.40    1.60
 -13   1 -12   14.10    1.30
   8  -3  12   35.30    1.90
 -10   2 -12   -0.90    1.10
 -10   2 -12   -0.10    0.80
 -12   1 -12   20.10    1.50
 -12   1 -12   19.60    1.30
 -14   0 -12    1.70    0.60
   5  -4  12   46.80    1.70
   7  -3  12   68.89    2.60
  -9   2 -12  203.18    5.20
  -9   2 -12  202.08    5.40
   9  -2  12  197.18    5.40
 -11   1 -12    3.60    1.00
 -11   1 -12    2.90    0.70
 -13   0 -12  194.38    4.80
 -13   0 -12  197.28    4.70
   4  -4  12   -0.70    0.70
   6  -3  12  155.18    4.50
  -8   2 -12    2.30    1.20
   8  -2  12    0.30    1.20
 -10   1 -12  276.37    7.10
 -10   1 -12  272.47    7.30
 -12   0 -12   17.20    1.30
 -12   0 -12   16.60    1.50
   3  -4  12   -0.30    1.00
   5  -3  12    2.30    1.00
  -7   2 -12  184.58    5.40
  -7   2 -12  187.78    5.10
   7  -2  12  187.88    5.40
  -9   1 -12  111.59    3.80
  -9   1 -12  115.69    3.70
 -11   0 -12  332.27    9.80
 -11   0 -12  338.87    7.90
 -11   0 -12  332.37    8.00
 -13  -1 -12   12.60    1.10
   2  -4  12    9.50    2.10
   2  -4  12    8.60    1.60
  -4   3 -12   15.10    2.70
   4  -3  12   13.00    2.50
  -6   2 -12   98.79    3.40
  -6   2 -12   98.19    3.90
  -8   1 -12 1406.06   31.40
  -8   1 -12 1460.75   30.00
 -10   0 -12  259.07    8.00
 -10   0 -12  246.18    6.50
 -10   0 -12  244.48    6.30
 -12  -1 -12   18.30    5.00
 -12  -1 -12   18.50    1.40
   1  -4  12  141.49    3.80
   1  -4  12  133.79    3.90
  -3   3 -12  234.28    6.10
   3  -3  12  231.88    6.20
   3  -3  12  226.28    6.30
  -5   2 -12  716.93   16.00
  -5   2 -12  729.93   15.80
  -7   1 -12    0.80    0.90
  -7   1 -12    2.10    1.10
  -9   0 -12  369.76    8.90
  -9   0 -12  377.86   10.40
  -9   0 -12  371.96    9.50
 -11  -1 -12    7.60    1.80
 -11  -1 -12    4.60    1.00
 -11  -1 -12    5.80    2.70
   0  -4  12   12.00    1.50
   0  -4  12   11.90    2.10
  -2   3 -12  110.99    3.80
   2  -3  12  110.19    4.00
   2  -3  12  112.79    4.00
  -4   2 -12 1023.40   21.70
  -4   2 -12 1018.30   21.90
  -6   1 -12 1410.66   29.30
  -6   1 -12 1367.86   29.00
  -8   0 -12    5.10    1.10
  -8   0 -12    4.10    2.60
  -8   0 -12    4.00    1.10
 -10  -1 -12  285.67    8.70
 -10  -1 -12  287.47    7.20
  -1  -4  12   85.99    2.80
  -1   3 -12    1.60    1.40
   1  -3  12    1.60    1.20
   1  -3  12    2.60    1.20
  -3   2 -12  145.09    5.20
  -3   2 -12  156.48    5.10
   3  -2  12  150.08    5.10
  -5   1 -12  129.39    4.20
  -5   1 -12  127.89    3.90
  -5   1 -12  125.49    4.40
  -7   0 -12  731.93   17.30
  -7   0 -12  743.73   16.30
  -7   0 -12  736.53   16.10
  -9  -1 -12  110.59    3.60
  -9  -1 -12  113.29    5.30
  -9  -1 -12  109.89    3.90
 -11  -2 -12  113.49    3.30
  -2  -4  12   34.80    1.90
   0   3 -12   52.09    2.80
   0  -3  12   50.69    2.90
   0  -3  12   50.19    2.90
  -2   2 -12   14.40    2.10
  -2   2 -12   10.80    1.80
   2  -2  12   12.10    1.90
  -4   1 -12  523.15   11.90
  -4   1 -12  541.15   12.10
  -4   1 -12  533.35   12.20
  -6   0 -12  887.11   19.20
  -6   0 -12  862.01   20.10
  -6   0 -12  913.41   19.10
  -8  -1 -12 1460.25   32.30
  -8  -1 -12 1496.25   30.90
  -8  -1 -12 1474.85   31.00
 -10  -2 -12   -0.80    1.20
 -10  -2 -12   -4.70    2.40
  -3  -4  12   20.20    1.50
   1   3 -12   -0.30    1.20
  -1  -3  12    3.80    1.50
  -1  -3  12    0.80    1.10
  -1   2 -12  182.88    5.10
   1  -2  12  176.68    5.30
  -3   1 -12   68.89    2.80
  -3   1 -12   71.29    3.20
  -3   1 -12   69.89    3.20
  -5   0 -12  943.51   19.90
  -5   0 -12  918.81   20.10
  -5   0 -12  935.41   20.00
  -7  -1 -12    0.20    1.00
  -7  -1 -12    0.90    1.90
  -7  -1 -12    1.10    1.10
  -9  -2 -12  191.08    5.10
  -9  -2 -12  195.68    6.80
  -4  -4  12    2.00    0.80
   2   3 -12   13.90    2.20
  -2  -3  12   18.20    2.70
  -2  -3  12   15.30    2.00
   0   2 -12   20.60    2.20
   0  -2  12   19.10    2.50
  -2   1 -12  576.54   12.40
  -2   1 -12  548.25   12.60
  -2   1 -12  559.54   12.70
  -4   0 -12   11.40    2.20
  -4   0 -12    7.70    2.10
  -6  -1 -12 1394.96   29.20
  -6  -1 -12 1379.66   30.20
  -8  -2 -12    2.20    1.50
  -8  -2 -12   -1.40    2.30
  -5  -4  12    3.00    0.90
   3   3 -12   70.09    3.00
  -3  -3  12   70.69    3.10
  -3  -3  12   63.89    3.70
   1   2 -12  140.99    4.30
  -1  -2  12  146.59    4.70
  -3   0 -12 2827.82   59.29
  -5  -1 -12  130.19    5.30
  -5  -1 -12  126.29    4.60
  -5  -1 -12  126.99    4.20
  -7  -2 -12  175.68    5.30
  -7  -2 -12  175.18    6.60
  -6  -4  12   51.19    2.70
   4   3 -12   33.90    2.40
  -4  -3  12   32.30    2.40
   2   2 -12   56.19    2.70
  -2  -2  12   58.79    3.00
   0  -1  12  961.50   22.10
   2   0  12  257.97    8.50
   2   0  12  288.77    8.30
  -4  -1 -12  527.05   12.70
  -4  -1 -12  513.05   11.80
  -4  -1 -12  505.45   11.80
  -6  -2 -12   90.29    4.90
  -8  -3 -12   35.70    4.50
  -7  -4  12    1.60    0.80
   5   3 -12   21.30    2.00
  -5  -3  12   23.30    2.70
   3   2 -12  494.65   11.10
  -3  -2  12  475.45   11.30
   1   1 -12   17.70    4.10
  -1  -1  12   26.10    4.90
   1   0  12 1526.35   33.00
  -3  -1 -12   68.09    4.20
   3   1  12   65.89    9.40
  -5  -2 -12  730.83   17.50
  -7  -3 -12   60.49    4.60
   6   3 -12    5.20    1.20
  -6  -3  12    3.50    1.10
   4   2 -12    0.60    1.00
  -4  -2  12    1.70    1.20
   2   1 -12 2588.64   55.69
  -2  -1  12 2599.64   55.69
   0   0  12  456.85   12.00
  -2  -1 -12  555.14   13.70
   2   1  12  602.04   16.50
  -4  -2 -12 1002.80   21.40
  -4  -2 -12  976.00   22.60
  -6  -3 -12  157.98    6.30
   7   3 -12   23.80    1.90
  -7  -3  12   24.30    2.10
   5   2 -12  403.86    9.60
  -5  -2  12  419.06    9.90
  -3  -1  12   43.70    6.60
   1   0 -12 3019.20   63.79
  -1   0  12 3073.39   63.69
   1   1  12  194.58    8.70
  -3  -2 -12  153.98    5.50
  -3  -2 -12  163.28    6.20
  -5  -3 -12    0.60    2.50
  -5  -3 -12   -0.50    1.70
   8   3 -12   43.20    2.20
  -8  -3  12   43.00    2.40
   6   2 -12    8.70    1.80
  -6  -2  12    9.90    1.50
  -4  -1  12  963.50   24.80
   2   0 -12   12.60    3.20
   0   1  12  903.71   22.30
  -2  -2 -12   14.10    3.50
  -2  -2 -12   15.50    2.30
  -2  -2 -12   13.10    2.80
  -4  -3 -12   12.80    2.10
  -4  -3 -12   12.50    2.70
   9   3 -12    1.60    1.00
  -9  -3  12    2.20    1.20
   7   2 -12  341.77    8.30
  -7  -2  12  335.77    8.40
   5   1 -12  293.67    7.20
   3   0 -12 4248.17   90.99
  -3   0  12 4512.55   90.89
  -1   1  12   13.10    3.40
  -1  -2 -12  184.58    5.40
  -1  -2 -12  180.88    5.40
  -1  -2 -12  190.18    6.50
  -3  -3 -12  230.98    7.70
  -3  -3 -12  233.78    6.20
  10   3 -12   11.50    1.50
   8   2 -12    2.50    1.10
   8   2 -12   -1.70    1.60
  -8  -2  12    0.20    1.30
   6   1 -12 1773.32   36.70
   6   1 -12 1778.02   36.60
  -4   0  12   29.10    4.40
  -2   1  12 2679.13   57.79
   0  -2 -12   20.00    3.80
   0  -2 -12   21.30    2.30
   0  -2 -12   18.10    2.30
  -2  -3 -12  113.29    3.90
  11   3 -12    8.60    1.30
   9   2 -12   11.90    2.90
   9   2 -12   14.20    1.90
  -9  -2  12   17.20    2.50
   7   1 -12   36.60    2.50
   7   1 -12   31.20    2.40
  -5   0  12 2804.72   60.49
  -3   1  12   48.20    5.60
   1  -2 -12  145.29    4.50
   1  -2 -12  148.49    4.60
  -1  -3 -12    1.30    1.00
  -1  -3 -12    3.50    1.40
  -3  -4 -12    1.00    0.90
  12   3 -12    0.60    0.70
  10   2 -12   37.40    3.10
  10   2 -12   29.60    2.00
   8   1 -12 1242.28   26.20
   8   1 -12 1236.78   26.10
   6   0 -12   29.50    2.60
  -4   1  12 1022.70   25.50
   2  -2 -12   54.79    2.80
   2  -2 -12   61.19    3.00
   0  -3 -12   51.49    2.70
   0  -3 -12   55.79    2.80
  -2  -4 -12    9.60    1.40
   2   4  12    5.80    2.80
  11   2 -12  163.18    4.70
  11   2 -12  169.08    5.10
   9   1 -12   76.99    4.20
   7   0 -12  274.27    7.00
   5  -1 -12  308.77    7.90
   5  -1 -12  325.57    8.50
   3  -2 -12  489.65   11.40
   3  -2 -12  505.75   11.50
   1  -3 -12    0.70    1.10
   1  -3 -12    1.00    1.00
  -1  -4 -12  148.49    4.00
   1   4  12  148.79    5.60
  12   2 -12   13.60    3.70
  12   2 -12    6.60    1.50
  10   1 -12  761.82   16.80
   8   0 -12   19.20    2.20
   8   0 -12   17.30    3.50
   6  -1 -12 1824.72   36.70
   6  -1 -12 1727.53   36.60
   6  -1 -12 1763.02   36.70
   4  -2 -12    0.50    0.90
   4  -2 -12   -0.10    1.10
  -4   2  12    0.60    2.00
   2  -3 -12   15.90    2.00
   2  -3 -12   17.90    3.30
   0  -4 -12   15.60    2.00
   0   4  12   13.20    3.80
  13   2 -12   92.79    3.00
  11   1 -12   63.89    3.10
   9   0 -12 1536.95   32.10
   7  -1 -12   30.40    2.50
   7  -1 -12   26.70    3.20
   7  -1 -12   29.10    2.90
  -7   1  12   36.30    4.50
   5  -2 -12  429.76   10.00
   5  -2 -12  422.86   10.10
  -5   2  12  414.96   10.90
   3  -3 -12   67.29    2.90
   3  -3 -12   73.59    3.00
  -3   3  12   72.59    4.30
   1  -4 -12   78.09    3.00
   1  -4 -12   81.99    2.80
  -1   4  12   87.29    4.40
  14   2 -12    8.00    1.50
  12   1 -12  326.47    7.90
  12   1 -12  323.37    8.10
  10   0 -12    0.80    0.90
   8  -1 -12 1172.88   25.30
   8  -1 -12 1209.08   25.30
   8  -1 -12 1213.48   25.40
  -8   1  12 1192.58   26.20
   6  -2 -12    9.70    1.80
  -6   2  12   13.80    3.40
   4  -3 -12   32.20    2.30
   4  -3 -12   33.80    2.20
  -4   3  12   29.70    3.40
   2  -4 -12   37.00    2.00
   2  -4 -12   37.30    1.90
  -2   4  12   43.10    3.90
  15   2 -12   95.69    2.60
  13   1 -12    1.50    1.20
  11   0 -12 1580.14   34.40
  11   0 -12 1728.03   34.60
   9  -1 -12   79.79    4.10
  -9   1  12   89.89    5.20
   7  -2 -12  352.36    8.80
   7  -2 -12  341.17    8.50
  -7   2  12  348.07    9.80
   5  -3 -12   21.90    2.00
   5  -3 -12   21.00    2.20
  -5   3  12   26.30    3.50
   3  -4 -12   22.40    1.70
   3  -4 -12   25.80    1.70
  -3   4  12   16.80    3.70
  14   1 -12  457.85   10.10
  14   1 -12  433.56   10.10
  12   0 -12    4.60    1.00
  10  -1 -12  774.82   17.10
 -10   1  12  776.92   18.20
   8  -2 -12    5.60    1.70
   8  -2 -12   -0.20    1.10
  -8   2  12   -0.40    2.30
   6  -3 -12    5.60    1.60
   6  -3 -12    7.30    2.00
  -6   3  12    5.50    2.20
   4  -4 -12    3.00    0.80
   4  -4 -12    3.30    0.90
  -4   4  12    2.00    2.70
  15   1 -12    0.70    0.70
  15   1 -12    1.30    1.10
  13   0 -12 1604.84   33.50
  11  -1 -12   68.09    3.20
 -11   1  12   49.50    5.50
   9  -2 -12   18.60    2.30
  -9   2  12   14.00    3.80
   7  -3 -12   25.80    2.00
  -7   3  12   23.80    3.70
   5  -4 -12    3.10    0.80
   5  -4 -12    2.70    0.80
  16   1 -12  413.56    9.00
  14   0 -12  101.09    3.40
  12  -1 -12  328.77    8.20
 -12   1  12  330.17    9.70
  10  -2 -12   36.20    2.40
 -10   2  12   32.90    4.20
   8  -3 -12   45.80    2.90
   8  -3 -12   43.90    2.30
  -8   3  12   43.00    4.00
   6  -4 -12   61.69    2.20
   6  -4 -12   61.49    2.40
  15   0 -12  518.85   11.70
  11  -2 -12  155.38    5.40
 -11   2  12  172.88    6.60
   9  -3 -12   -0.40    0.80
  -9   3  12    1.30    3.90
   7  -4 -12   10.10    1.20
  16   0 -12    0.00    0.80
  14  -1 -12  437.06   10.00
 -12   2  12    5.00    3.10
  10  -3 -12   11.40    1.50
 -10   3  12    8.00    2.90
   8  -4 -12   24.40    1.30
  15  -1 -12    2.20    0.70
  11  -3 -12   10.80    1.90
  16  -1 -12  406.46    8.90
 -13   1 -13   14.80    1.20
   8  -3  13  252.07    6.10
 -10   2 -13   70.29    2.70
 -10   2 -13   70.79    2.50
 -12   1 -13   83.09    2.80
 -12   1 -13   81.59    2.50
   7  -3  13   86.49    3.10
  -9   2 -13  232.18    5.90
  -9   2 -13  233.78    5.70
   9  -2  13  228.28    5.90
 -11   1 -13   21.20    2.10
 -11   1 -13   18.20    1.50
 -13   0 -13    0.10    0.60
   4  -4  13   12.40    1.30
   6  -3  13   75.39    2.80
  -8   2 -13   33.70    2.20
  -8   2 -13   28.80    2.10
   8  -2  13   29.70    2.30
 -10   1 -13  275.77    6.80
 -10   1 -13  266.47    6.60
 -12   0 -13    0.60    0.60
 -12   0 -13    0.20    0.60
   3  -4  13  176.78    4.40
   5  -3  13   14.00    1.70
  -7   2 -13  233.98    6.00
  -7   2 -13  235.48    6.30
   7  -2  13  233.98    6.30
  -9   1 -13    1.20    0.80
  -9   1 -13    1.90    1.90
 -11   0 -13    1.40    0.90
 -11   0 -13    0.30    0.60
 -13  -1 -13   14.60    1.10
   2  -4  13  155.98    4.10
  -4   3 -13  610.14   13.20
   4  -3  13  588.84   14.00
  -6   2 -13   16.60    1.90
  -6   2 -13   16.70    2.40
  -8   1 -13    1.80    0.80
  -8   1 -13    4.10    1.60
 -10   0 -13    0.90    0.70
 -10   0 -13    1.00    0.90
 -12  -1 -13   78.19    2.50
   1  -4  13  179.18    4.60
   1  -4  13  181.18    4.50
  -3   3 -13   98.99    4.70
   3  -3  13  107.59    3.80
   3  -3  13  117.39    4.40
  -5   2 -13  868.91   18.70
  -5   2 -13  868.31   18.90
  -7   1 -13   15.70    1.80
  -7   1 -13   14.30    1.90
  -9   0 -13    6.10    1.40
  -9   0 -13    2.20    3.00
  -9   0 -13   -0.40    0.80
 -11  -1 -13   15.20    1.40
 -11  -1 -13   28.00    7.20
 -11  -1 -13   19.00    1.80
   0  -4  13    1.80    0.90
   0  -4  13   -1.90    1.20
  -2   3 -13  176.38    4.80
   2  -3  13  165.28    5.10
   2  -3  13  161.38    4.90
  -4   2 -13  295.37    7.70
  -4   2 -13  295.37    7.30
  -6   1 -13 1262.37   27.80
  -6   1 -13 1347.77   27.70
  -8   0 -13   -0.80    2.90
  -8   0 -13    0.00    0.80
  -8   0 -13    0.20    0.90
 -10  -1 -13  268.97    8.50
 -10  -1 -13  266.17    6.60
 -10  -1 -13  271.67    6.70
  -1  -4  13  197.48    5.80
  -1   3 -13   84.79    3.10
   1  -3  13   88.69    3.40
   1  -3  13   83.09    3.50
  -3   2 -13  562.44   12.60
  -3   2 -13  565.34   12.90
   3  -2  13  565.74   14.10
  -5   1 -13  111.69    4.00
  -5   1 -13  111.39    3.90
  -7   0 -13   -0.10    0.90
  -7   0 -13    0.00    1.00
  -9  -1 -13   -1.80    2.50
  -9  -1 -13    3.60    1.10
  -9  -1 -13    0.00    0.90
  -2  -4  13    0.60    0.80
   0   3 -13  121.29    3.90
   0  -3  13  116.59    4.10
   0  -3  13  110.19    4.20
  -2   2 -13  173.28    4.90
  -2   2 -13  166.68    5.40
   2  -2  13  167.48    5.20
  -4   1 -13   54.99    2.50
  -4   1 -13   53.79    2.90
  -6   0 -13   -0.40    1.00
  -6   0 -13   -0.50    0.90
  -8  -1 -13    4.10    1.10
  -8  -1 -13    1.90    1.10
  -8  -1 -13    1.20    2.60
 -10  -2 -13   57.49    2.80
 -10  -2 -13   60.29    5.40
  -3  -4  13  295.27    7.20
   1   3 -13   70.29    3.00
  -1  -3  13   67.29    3.30
  -1  -3  13   69.69    3.10
  -1   2 -13  714.03   15.50
  -1   2 -13  708.33   15.80
   1  -2  13  695.43   15.70
  -3   1 -13  101.99    3.80
  -3   1 -13  101.49    3.70
  -3   1 -13   98.59    3.40
  -5   0 -13   -1.40    1.00
  -5   0 -13    2.30    1.70
  -5   0 -13   -2.00    1.00
  -7  -1 -13   16.60    2.20
  -7  -1 -13   12.90    1.90
  -7  -1 -13   11.00    2.80
  -9  -2 -13  220.18    5.60
  -9  -2 -13  220.58    7.30
  -4  -4  13    2.10    0.80
   2   3 -13  367.56    8.60
  -2  -3  13  343.77    8.90
  -2  -3  13  356.06    8.80
   0   2 -13  391.76    9.20
   0   2 -13  382.36    9.50
   0  -2  13  396.76    9.50
  -2   1 -13 1268.97   26.30
  -2   1 -13 1279.97   26.50
  -2   1 -13 1214.28   26.10
  -4   0 -13    0.50    1.50
  -4   0 -13    0.50    0.90
  -4   0 -13    0.40    1.20
  -6  -1 -13 1275.47   29.00
  -6  -1 -13 1364.16   28.00
  -6  -1 -13 1339.67   27.80
  -8  -2 -13   23.90    4.00
  -8  -2 -13   34.40    2.70
  -5  -4  13  112.49    3.20
   3   3 -13   33.50    2.20
  -3  -3  13   36.40    3.30
  -3  -3  13   32.10    2.30
   1   2 -13  511.85   14.70
   1   2 -13  601.74   13.40
   1   2 -13  599.14   12.90
  -1  -2  13  587.14   13.20
  -1   1 -13  242.68    6.10
  -1   1 -13  232.18    6.30
  -1   1 -13  235.78    6.30
  -3   0 -13    1.00    1.40
  -3   0 -13    0.10    0.90
  -3   0 -13   -0.60    1.30
  -5  -1 -13  113.49    4.20
  -5  -1 -13  116.29    5.40
  -5  -1 -13  110.89    3.90
  -7  -2 -13  225.78    7.60
  -6  -4  13    7.90    1.20
   4   3 -13  642.44   14.10
  -4  -3  13  631.24   14.50
   2   2 -13    3.30    1.10
   2   2 -13    2.00    1.70
  -2  -2  13    4.20    1.20
   0   1 -13   71.39    3.00
   0   1 -13   67.29    3.30
  -2   0 -13   -1.90    1.20
  -4  -1 -13   44.30    4.50
  -4  -1 -13   43.60    3.10
  -4  -1 -13   50.19    3.20
  -6  -2 -13   12.40    3.70
  -7  -4  13  127.69    3.30
   5   3 -13    7.90    1.80
  -5  -3  13    4.60    1.10
   3   2 -13  168.18    4.80
  -3  -2  13  156.38    5.00
   1   1 -13  384.76    9.10
  -1  -1  13  396.66   12.40
   1   0  13   -0.30    3.00
  -3  -1 -13   94.79    4.10
  -3  -1 -13   90.19    4.30
  -3  -1 -13   93.39    4.10
  -3  -1 -13  101.39    4.30
  -5  -2 -13  854.71   20.00
  -7  -3 -13   82.49    5.30
   6   3 -13  647.14   14.10
  -6  -3  13  623.94   14.30
   4   2 -13   24.00    2.20
  -4  -2  13   22.50    2.40
   2   1 -13  325.57    8.50
   2   1 -13  354.26    8.90
  -2  -1  13  332.07   11.80
   0   0  13    1.20    2.90
  -2  -1 -13 1260.27   26.30
  -2  -1 -13 1220.48   25.90
  -2  -1 -13 1211.48   26.00
   2   1  13 1237.28   30.40
  -4  -2 -13  289.67    7.70
  -4  -2 -13  296.97    9.00
  -6  -3 -13   80.99    5.00
   7   3 -13   24.00    3.00
  -7  -3  13   24.70    2.00
   5   2 -13  387.96    9.10
  -5  -2  13  376.36    9.30
   3   1 -13  248.68    6.40
   3   1 -13  250.57    6.70
  -3  -1  13  259.97   11.40
   1   0 -13   -1.80    3.60
  -1   0  13    2.80    2.70
  -1  -1 -13  221.28    6.20
  -1  -1 -13  230.18    6.60
   1   1  13  251.37   10.80
  -3  -2 -13  589.64   14.40
  -3  -2 -13  560.64   13.10
  -5  -3 -13   10.60    2.90
   8   3 -13  322.17    7.70
  -8  -3  13  318.37    7.70
   6   2 -13   87.49    3.30
   6   2 -13   91.79    4.20
  -6  -2  13   93.29    3.60
   4   1 -13  499.65   11.50
   4   1 -13  500.75   11.30
   4   1 -13  510.25   11.60
  -4  -1  13  497.05   16.70
   2   0 -13    4.70    3.80
  -2   0  13   -0.90    3.00
   0  -1 -13   72.69    3.30
   0  -1 -13   95.79    4.50
   0   1  13   74.09    7.70
  -2  -2 -13  172.48    6.50
  -2  -2 -13  178.68    5.40
  -2  -2 -13  165.38    5.30
  -4  -3 -13  596.84   14.70
  -4  -3 -13  584.94   13.10
   9   3 -13   10.60    1.50
  -9  -3  13   13.10    1.90
   7   2 -13  699.83   15.60
   7   2 -13  698.23   15.50
  -7  -2  13  706.63   15.60
   5   1 -13   10.60    2.20
   5   1 -13   14.90    2.20
   5   1 -13   17.80    2.50
  -3   0  13    2.20    2.80
   1  -1 -13  466.25   10.90
  -1   1  13  392.36   13.60
  -1  -2 -13  729.13   16.20
  -1  -2 -13  745.93   17.40
  -1  -2 -13  731.13   16.30
  10   3 -13  254.07    6.10
   8   2 -13  144.69    4.40
   8   2 -13  138.49    5.00
  -8  -2  13  143.09    4.60
   6   1 -13  652.03   14.70
   6   1 -13  692.13   14.90
  -4   0  13   -1.90    3.20
   2  -1 -13  330.17    8.10
   2  -1 -13  343.77    8.30
  -2   1  13  315.17   11.90
   0  -2 -13  398.86    9.70
   0  -2 -13  409.56    9.70
   0  -2 -13  404.26   10.80
  -2  -3 -13  166.78    4.90
  11   3 -13    6.80    1.20
   9   2 -13 1003.00   21.30
   9   2 -13  977.60   21.20
  -9  -2  13  993.50   21.20
   7   1 -13   21.60    2.30
   7   1 -13   23.40    2.20
  -5   0  13   -2.40    3.30
   3  -1 -13  250.17    6.70
   3  -1 -13  259.17    6.60
   1  -2 -13  609.14   13.80
   1  -2 -13  623.34   13.90
  -1  -3 -13   84.99    3.40
  -1  -3 -13   91.59    3.60
  -3  -4 -13  193.38    5.00
  12   3 -13  298.67    6.70
  10   2 -13    4.70    1.60
  10   2 -13    4.10    1.50
   8   1 -13  237.08    6.30
   8   1 -13  242.98    6.40
   6   0 -13   -0.40    1.40
   4  -1 -13  527.15   12.10
   4  -1 -13  527.45   11.90
   2  -2 -13    7.50    1.30
   0  -3 -13  117.19    4.00
   0  -3 -13  124.49    4.10
  -2  -4 -13  157.08    4.00
  11   2 -13  498.75   12.10
  11   2 -13  522.55   11.70
   9   1 -13   62.19    2.90
   9   1 -13   64.69    3.00
   7   0 -13    0.70    1.10
   7   0 -13   -0.40    1.30
   5  -1 -13   15.60    2.30
   5  -1 -13   23.60    3.10
   5  -1 -13   16.40    2.20
   3  -2 -13  173.08    5.00
   3  -2 -13  167.18    5.00
  -3   2  13  168.88    6.20
   1  -3 -13   69.19    3.00
   1  -3 -13   68.49    3.00
  -1  -4 -13  191.08    4.80
  12   2 -13    7.20    1.60
  12   2 -13   12.90    2.90
  10   1 -13  122.29    4.00
  10   1 -13  123.09    4.10
   8   0 -13    1.40    1.00
   8   0 -13   -0.70    1.70
   6  -1 -13  677.83   15.00
   6  -1 -13  670.63   14.90
   6  -1 -13  673.03   14.90
   4  -2 -13   26.20    2.40
   4  -2 -13   24.10    2.30
  -4   2  13   26.40    4.10
   2  -3 -13  359.16    8.80
   2  -3 -13  356.56    9.90
  -2   3  13  359.46   10.00
   0  -4 -13    1.10    0.70
  13   2 -13  221.68    5.90
  11   1 -13  190.68    5.30
  11   1 -13  188.18    5.70
   9   0 -13   -0.30    1.00
   7  -1 -13   23.80    2.50
   7  -1 -13   28.50    2.40
   5  -2 -13  403.26    9.60
   5  -2 -13  414.56   10.00
  -5   2  13  386.76   10.60
   3  -3 -13   35.20    2.30
   3  -3 -13   34.40    2.10
  -3   3  13   35.50    3.80
   1  -4 -13  181.08    4.80
   1  -4 -13  181.58    4.60
  -1   4  13  173.78    6.50
  14   2 -13   19.80    1.40
  12   1 -13  188.28    5.30
  12   1 -13  194.28    5.40
  10   0 -13    0.40    1.00
   8  -1 -13  244.78    6.70
   8  -1 -13  245.38    6.60
   8  -1 -13  245.58    6.70
   6  -2 -13   89.09    3.70
   6  -2 -13   93.39    3.40
  -6   2  13   91.09    5.00
   4  -3 -13  669.93   14.80
   4  -3 -13  664.93   14.90
  -4   3  13  654.53   16.00
   2  -4 -13    2.60    1.10
   2  -4 -13    0.90    1.00
  -2   4  13    7.20    3.40
  15   2 -13   55.29    1.90
  13   1 -13   95.79    3.40
  13   1 -13   95.59    3.40
  11   0 -13   -1.70    0.90
   9  -1 -13   61.39    3.20
   9  -1 -13   64.99    3.50
   7  -2 -13  727.93   15.90
   7  -2 -13  708.13   16.00
  -7   2  13  712.33   17.00
   5  -3 -13    5.40    1.40
   5  -3 -13    4.40    1.20
  -5   3  13   10.10    2.50
   3  -4 -13  307.57    7.00
   3  -4 -13  296.27    7.10
  14   1 -13  103.69    3.30
  14   1 -13  104.99    3.40
  12   0 -13    0.50    0.90
  10  -1 -13  131.49    4.40
   8  -2 -13  148.09    4.70
   8  -2 -13  143.89    4.80
  -8   2  13  152.78    6.50
   6  -3 -13  663.23   14.70
   6  -3 -13  650.33   14.70
  -6   3  13  665.13   15.90
   4  -4 -13    2.00    0.70
   4  -4 -13    1.10    0.80
  15   1 -13   36.60    1.90
  13   0 -13    1.10    1.30
  11  -1 -13  189.28    5.50
   9  -2 -13  972.80   21.20
  -9   2  13 1001.20   22.50
   7  -3 -13   30.50    2.30
  -7   3  13   24.10    3.80
   5  -4 -13  118.99    3.50
   5  -4 -13  114.49    3.20
  16   1 -13   23.10    1.50
  14   0 -13   -0.30    0.70
  12  -1 -13  192.48    5.50
  10  -2 -13    8.60    2.00
 -10   2  13   10.20    3.00
   8  -3 -13  315.67    7.90
   8  -3 -13  332.47    7.90
  -8   3  13  330.97    9.40
   6  -4 -13   10.50    1.60
  13  -1 -13   97.59    3.50
  11  -2 -13  504.75   11.50
 -11   2  13  508.75   13.20
   9  -3 -13   10.40    1.50
  -9   3  13   11.60    3.00
   7  -4 -13  141.69    3.60
  16   0 -13    0.80    0.60
  14  -1 -13  100.39    3.20
  10  -3 -13  268.47    6.30
 -10   3  13  249.68    8.80
  15  -1 -13   41.00    1.90
  11  -3 -13    9.80    1.70
  16  -1 -13   21.20    1.60
   8  -3  14    6.30    1.40
 -10   2 -14  188.38    4.70
 -10   2 -14  186.18    4.60
 -12   1 -14  181.98    4.80
 -12   1 -14  172.58    4.20
   7  -3  14    2.40    1.20
  -9   2 -14   12.00    1.50
  -9   2 -14   10.00    1.80
   9  -2  14    8.10    2.20
 -11   1 -14  140.09    3.80
 -11   1 -14  141.49    3.90
 -13   0 -14  130.69    3.20
   6  -3  14   -1.10    1.00
  -8   2 -14   11.10    1.80
  -8   2 -14    6.80    1.50
   8  -2  14    5.00    1.30
 -10   1 -14  644.24   13.80
 -10   1 -14  622.34   13.90
 -12   0 -14  161.58    4.10
 -12   0 -14  159.58    4.10
   3  -4  14   13.40    1.40
  -5   3 -14    3.10    1.40
   5  -3  14    2.70    1.00
  -7   2 -14   96.89    3.60
  -7   2 -14   71.29    4.70
   7  -2  14   92.79    3.70
  -9   1 -14  245.18    6.60
  -9   1 -14  245.38    6.30
 -11   0 -14  366.26    8.20
 -11   0 -14  345.27    8.90
   2  -4  14    2.50    0.90
  -4   3 -14   30.40    2.30
   4  -3  14   28.10    2.20
  -6   2 -14  529.65   12.00
  -6   2 -14  510.95   11.70
  -8   1 -14  510.55   11.50
  -8   1 -14  506.45   11.70
 -10   0 -14    1.90    0.80
 -10   0 -14    1.60    0.80
 -12  -1 -14  179.58    4.30
   1  -4  14   41.50    2.10
   1  -4  14   42.50    2.10
  -3   3 -14    0.30    1.30
   3  -3  14   -0.60    1.60
   3  -3  14    0.40    1.20
  -5   2 -14  120.39    4.20
  -5   2 -14  118.39    3.80
  -7   1 -14  373.56    9.10
  -7   1 -14  367.66    8.90
  -9   0 -14  571.64   12.90
  -9   0 -14  583.14   13.10
 -11  -1 -14  143.49    3.80
 -11  -1 -14  138.99    3.90
   0  -4  14    3.50    1.40
   0  -4  14    2.30    0.90
   2  -3  14  108.99    3.80
  -4   2 -14   60.29    3.40
  -4   2 -14   64.29    2.80
  -6   1 -14   26.10    2.10
  -6   1 -14   28.60    2.10
  -8   0 -14 3029.20   60.79
  -8   0 -14 2851.91   60.09
 -10  -1 -14  648.14   14.10
 -10  -1 -14  646.54   14.10
  -1  -4  14    6.50    1.20
  -1   3 -14   11.90    1.90
   1  -3  14   11.00    2.00
   1  -3  14    8.90    2.10
  -3   2 -14  229.58    6.30
  -3   2 -14  232.38    6.00
   3  -2  14  218.88    6.50
  -5   1 -14  266.67    7.00
  -5   1 -14  262.57    6.90
  -5   1 -14  257.87    6.60
  -7   0 -14  225.88    6.20
  -7   0 -14  224.18    6.00
  -9  -1 -14  250.07   12.10
  -9  -1 -14  252.77    6.50
  -2  -4  14    2.70    0.80
   0   3 -14   70.19    2.90
   0  -3  14   67.09    3.10
   0  -3  14   63.69    3.20
  -2   2 -14    7.70    1.80
  -2   2 -14    5.10    1.40
   2  -2  14    6.80    1.60
  -4   1 -14   78.39    3.00
  -4   1 -14   74.79    3.30
  -4   1 -14   72.09    3.10
  -6   0 -14  359.76    8.70
  -6   0 -14  369.36    8.90
  -8  -1 -14  501.55   13.30
  -8  -1 -14  522.05   11.70
  -8  -1 -14  518.65   11.80
  -3  -4  14   53.19    2.10
   1   3 -14   42.50    2.40
  -1  -3  14   32.50    2.70
  -1  -3  14   38.10    2.50
  -1   2 -14  609.94   13.60
  -1   2 -14  619.64   13.80
   1  -2  14  597.84   13.80
  -3   1 -14  154.38    4.70
  -3   1 -14  152.28    4.40
  -3   1 -14  145.89    4.70
  -5   0 -14  272.57    7.20
  -5   0 -14  271.97    6.90
  -5   0 -14  269.47    7.00
  -7  -1 -14  370.26    8.80
  -7  -1 -14  345.47   10.40
  -7  -1 -14  374.76    8.70
  -9  -2 -14    7.90    4.60
  -4  -4  14   10.10    1.20
   2   3 -14    9.80    1.80
  -2  -3  14    7.10    1.80
  -2  -3  14   10.70    2.40
   0   2 -14    2.30    1.50
   0   2 -14   -0.20    1.10
  -2   1 -14  377.56    9.00
  -2   1 -14  370.36    9.10
  -2   1 -14  381.56    8.80
  -4   0 -14 1150.28   24.30
  -4   0 -14 1138.29   24.10
  -4   0 -14 1143.89   24.30
  -6  -1 -14   28.40    2.30
  -6  -1 -14   30.80    2.40
  -6  -1 -14   24.40    4.90
  -8  -2 -14    1.00    4.40
  -5  -4  14   74.99    2.40
   3   3 -14    9.60    1.90
  -3  -3  14   12.50    2.80
  -3  -3  14   13.20    2.00
   1   2 -14  578.14   13.10
   1   2 -14  603.74   14.20
   1   2 -14  531.85   13.30
  -1   1 -14  204.88    5.70
  -1   1 -14  207.28    5.50
  -1   1 -14  210.68    5.80
  -3   0 -14  458.35   10.50
  -3   0 -14  457.35   10.70
  -3   0 -14  475.45   10.80
  -5  -1 -14  259.97    6.70
  -5  -1 -14  259.47    6.90
  -7  -2 -14   92.69    5.40
  -6  -4  14   26.70    1.50
   4   3 -14   24.70    2.00
  -4  -3  14   23.60    2.00
   2   2 -14  108.79    4.40
   2   2 -14  102.79    4.30
  -2  -2  14   99.09    4.90
   0   1 -14 1411.46   30.50
   0   1 -14 1475.45   30.30
   0   1 -14 1457.75   30.40
   0   1 -14 1492.65   30.60
  -2   0 -14    3.60    1.30
  -2   0 -14    0.60    1.40
  -2   0 -14    1.20    0.90
  -4  -1 -14   74.39    4.10
  -4  -1 -14   77.29    3.50
  -4  -1 -14   73.49    3.50
  -6  -2 -14  518.85   13.50
   5   3 -14    0.30    1.00
  -5  -3  14    0.50    0.90
   3   2 -14  385.66    9.10
   3   2 -14  383.86    9.50
  -3  -2  14  372.26    9.40
   1   1 -14  137.59    4.10
   1   1 -14  136.39    4.40
   1   1 -14  137.09    4.50
   1   1 -14  134.19    4.50
  -1   0 -14  523.05   11.80
  -1   0 -14  503.95   11.80
   1   0  14  538.45   14.70
  -3  -1 -14  140.79    5.00
  -3  -1 -14  141.49    5.00
  -3  -1 -14  149.99    4.80
  -3  -1 -14  147.79    4.80
  -5  -2 -14  119.59    5.80
   4   2 -14    7.90    1.80
   4   2 -14    7.30    1.90
  -4  -2  14   11.60    2.10
   2   1 -14 1755.52   36.10
   2   1 -14 1772.62   36.40
   2   1 -14 1767.22   36.30
   2   1 -14 1680.93   35.90
  -2  -1  14 1766.02   40.30
   0   0  14  161.48    7.90
  -2  -1 -14  367.86    9.10
  -2  -1 -14  384.26    9.10
  -2  -1 -14  375.66    9.20
  -4  -2 -14   60.59    6.30
  -4  -2 -14   62.79    3.60
   7   3 -14   52.09    2.40
  -7  -3  14   49.10    2.50
   5   2 -14  299.27    9.00
   5   2 -14  331.67    7.90
  -5  -2  14  331.37    8.20
   3   1 -14  164.08    5.30
   3   1 -14  162.48    4.90
   3   1 -14  162.58    4.70
   3   1 -14  160.18    4.80
  -3  -1  14  147.59   11.10
  -1   0  14  857.91   21.30
  -1  -1 -14  207.38    5.80
  -1  -1 -14  206.88    6.10
  -1  -1 -14  209.88    5.90
  -3  -2 -14  226.38    6.40
  -3  -2 -14  231.18    8.00
  -3  -2 -14  232.58    6.80
   8   3 -14   35.00    2.00
  -8  -3  14   36.80    2.20
   6   2 -14   57.59    3.60
   6   2 -14   59.29    2.70
  -6  -2  14   58.39    2.90
   4   1 -14 1420.26   29.50
   4   1 -14 1454.85   29.40
   4   1 -14 1379.26   29.70
   4   1 -14 1374.46   29.20
  -2   0  14  163.68    8.00
   0  -1 -14 1429.16   30.20
   0  -1 -14 1466.35   30.30
  -2  -2 -14    4.50    1.30
  -2  -2 -14    9.30    2.90
  -2  -2 -14    6.50    1.70
  -4  -3 -14   33.80    2.50
   9   3 -14    2.30    1.00
  -9  -3  14    3.00    1.10
   7   2 -14  765.42   16.80
   7   2 -14  736.93   16.60
  -7  -2  14  780.22   16.90
   5   1 -14   34.20    3.80
   5   1 -14   34.10    2.50
   5   1 -14   38.20    2.40
  -3   0  14 1156.88   27.90
   1  -1 -14  140.79    4.50
  -1  -2 -14  619.74   15.50
  -1  -2 -14  641.14   14.20
  -1  -2 -14  637.54   14.30
  -3  -3 -14    1.80    1.20
  10   3 -14   42.00    2.30
   8   2 -14    6.60    1.70
   8   2 -14    9.70    2.80
  -8  -2  14   10.00    2.10
   6   1 -14  738.53   16.00
   6   1 -14  735.63   16.20
   4   0 -14 1220.18   25.90
   4   0 -14 1245.48   25.90
  -4   0  14 1236.78   29.90
   2  -1 -14 1740.23   36.80
   2  -1 -14 1828.62   37.00
   0  -2 -14    2.50    1.50
   0  -2 -14    1.90    1.20
  11   3 -14    1.00    0.70
   9   2 -14  519.45   12.10
   9   2 -14  529.85   12.10
  -9  -2  14  536.55   12.10
   7   1 -14  152.78    4.60
   7   1 -14  149.59    4.60
   5   0 -14 1527.65   31.60
   5   0 -14 1509.65   31.60
   3  -1 -14  156.18    4.70
   3  -1 -14  164.08    4.80
   1  -2 -14  628.84   14.30
  -1  -3 -14   12.40    1.90
  12   3 -14   16.30    1.20
  10   2 -14   13.60    2.60
  10   2 -14   14.40    1.70
   8   1 -14  643.64   15.70
   8   1 -14  644.54   14.50
   6   0 -14  387.86    9.30
   6   0 -14  402.36    9.30
   6   0 -14  387.66    9.60
   4  -1 -14 1364.26   29.20
   4  -1 -14 1438.26   29.40
   4  -1 -14 1397.26   29.30
   2  -2 -14  111.09    4.60
   2  -2 -14  111.89    4.20
   0  -3 -14   69.69    3.10
   0  -3 -14   67.69    3.00
  -2  -4 -14    2.10    0.90
  11   2 -14  393.86    9.40
  11   2 -14  409.76    9.50
   9   1 -14  214.88    6.00
   9   1 -14  214.98    5.80
   7   0 -14 1490.35   31.10
   7   0 -14 1498.05   31.20
   5  -1 -14   46.20    3.10
   5  -1 -14   34.30    2.50
   3  -2 -14  392.86    9.40
   3  -2 -14  395.26    9.60
  -3   2  14  391.96   10.60
   1  -3 -14   42.00    2.50
   1  -3 -14   39.60    2.40
  -1  -4 -14   48.90    1.90
  12   2 -14    8.30    1.70
  12   2 -14    5.70    1.50
  10   1 -14  686.23   15.40
  10   1 -14  689.73   15.20
   8   0 -14  144.59    4.50
   8   0 -14  144.39    4.80
   6  -1 -14  729.53   16.00
   6  -1 -14  726.03   15.90
   6  -1 -14  717.73   15.90
   4  -2 -14    7.80    1.70
   4  -2 -14   10.30    2.10
  -4   2  14    8.00    2.50
   2  -3 -14    8.50    1.80
   2  -3 -14   10.10    1.90
  -2   3  14    5.10    2.60
   0  -4 -14    1.40    0.70
  13   2 -14  226.38    5.50
  11   1 -14   89.29    3.30
  11   1 -14   85.29    3.30
   9   0 -14  727.53   16.20
   9   0 -14  745.23   16.30
   7  -1 -14  149.69    4.70
   7  -1 -14  151.58    4.70
   7  -1 -14  149.09    4.80
   5  -2 -14  349.77    8.60
   5  -2 -14  353.76    8.70
  -5   2  14  330.77    9.70
   3  -3 -14   14.20    2.00
   3  -3 -14   14.90    1.80
  -3   3  14   16.50    3.30
   1  -4 -14    6.50    1.20
  14   2 -14   70.19    2.80
  12   1 -14  732.63   15.80
  12   1 -14  713.33   16.00
  10   0 -14    1.90    1.00
   8  -1 -14  625.34   14.10
   8  -1 -14  632.64   14.10
   6  -2 -14   61.39    3.00
   6  -2 -14   62.69    3.20
  -6   2  14   64.19    5.10
   4  -3 -14   24.90    2.60
   4  -3 -14   26.00    1.90
  -4   3  14   28.30    3.80
   2  -4 -14    4.30    1.20
   2  -4 -14    6.70    1.90
  13   1 -14    1.10    1.20
  13   1 -14    0.70    0.80
  11   0 -14  225.58    6.20
   9  -1 -14  216.88    5.90
   9  -1 -14  214.88    6.10
   9  -1 -14  211.38    6.10
   7  -2 -14  779.02   17.20
   7  -2 -14  767.52   17.10
  -7   2  14  784.52   18.40
   5  -3 -14    0.20    1.10
   5  -3 -14    0.60    0.90
  -5   3  14   -1.40    2.50
   3  -4 -14   51.89    2.00
   3  -4 -14   53.49    2.10
  14   1 -14  257.87    6.20
  14   1 -14  255.87    6.30
  12   0 -14   91.09    3.50
  10  -1 -14  703.63   15.60
   8  -2 -14    8.20    1.80
   8  -2 -14    8.60    1.60
  -8   2  14   16.50    4.80
   6  -3 -14   53.99    2.50
  -6   3  14   52.59    4.70
   4  -4 -14   10.70    1.40
  15   1 -14    0.80    0.70
  15   1 -14    1.40    1.20
  13   0 -14  212.48    5.90
  11  -1 -14   88.49    3.40
   9  -2 -14  524.75   12.10
   9  -2 -14  529.35   12.20
  -9   2  14  542.05   14.00
   7  -3 -14   47.80    2.30
   7  -3 -14   49.30    2.50
  -7   3  14   45.20    4.70
   5  -4 -14   79.49    2.40
   5  -4 -14   77.19    2.40
  16   1 -14  201.58    4.70
  14   0 -14   17.50    1.50
  12  -1 -14  712.83   15.70
  10  -2 -14   18.60    2.10
   8  -3 -14   37.10    2.10
   8  -3 -14   40.60    2.50
  -8   3  14   40.40    5.00
   6  -4 -14   25.30    1.70
   6  -4 -14   24.40    1.40
  15   0 -14  737.83   16.10
  13  -1 -14    0.90    0.80
  11  -2 -14  409.86    9.60
   9  -3 -14    3.10    1.00
   7  -4 -14   82.19    2.40
  16   0 -14    0.30    0.70
  14  -1 -14  261.97    6.40
  10  -3 -14   42.20    2.00
  15  -1 -14    0.10    0.70
  11  -3 -14    3.60    1.10
  16  -1 -14  197.28    4.70
   8  -3  15   57.29    2.10
 -10   2 -15   90.29    2.70
 -10   2 -15   82.89    2.70
 -12   1 -15  121.59    3.10
 -12   1 -15  117.59    3.00
   7  -3  15   71.49    3.00
  -9   2 -15   47.60    2.20
  -9   2 -15   47.70    2.00
   9  -2  15   46.30    3.40
 -11   1 -15   78.69    2.60
 -11   1 -15   73.99    2.40
   6  -3  15  185.68    5.00
  -8   2 -15   45.80    2.10
  -8   2 -15   44.80    2.30
   8  -2  15   44.90    2.40
 -10   1 -15  128.49    3.80
 -10   1 -15  119.69    3.60
 -12   0 -15   -0.50    0.60
 -12   0 -15   -0.20    0.60
  -5   3 -15  126.39    3.70
   5  -3  15  124.19    3.70
  -7   2 -15   49.10    2.20
  -7   2 -15   48.80    2.60
   7  -2  15   50.69    2.50
  -9   1 -15   10.10    1.40
  -9   1 -15   10.30    1.50
 -11   0 -15   -0.90    0.80
 -11   0 -15    0.90    0.90
   2  -4  15  103.69    3.40
  -4   3 -15  250.97    6.10
   4  -3  15  247.08    6.40
  -6   2 -15  149.99    4.50
  -6   2 -15  147.49    4.30
  -8   1 -15  123.59    3.80
  -8   1 -15  121.19    4.00
 -10   0 -15    0.10    0.80
 -10   0 -15   -0.40    0.70
 -12  -1 -15  113.29    2.90
   1  -4  15   69.09    3.40
  -3   3 -15  363.66    8.30
   3  -3  15  354.56    8.60
  -5   2 -15  256.67    6.70
  -5   2 -15  248.88    6.40
  -7   1 -15   12.80    1.60
  -7   1 -15   15.50    1.80
  -9   0 -15    0.40    0.80
  -9   0 -15    0.90    0.80
 -11  -1 -15   71.39    2.70
 -11  -1 -15   74.39    2.40
   0  -4  15   38.80    1.90
  -2   3 -15  349.47    8.20
   2  -3  15  354.56    8.40
   2  -3  15  354.16    8.70
  -4   2 -15   37.80    2.70
  -4   2 -15   40.80    2.70
  -6   1 -15    5.80    1.60
  -6   1 -15    6.80    1.70
  -8   0 -15    1.00    1.00
  -8   0 -15    0.00    0.80
 -10  -1 -15  122.39    3.50
 -10  -1 -15  118.79    3.60
  -1  -4  15   82.59    2.50
  -1   3 -15  276.77    7.00
  -3   2 -15  237.38    6.40
  -3   2 -15  239.38    6.10
   3  -2  15  223.88    6.50
  -5   1 -15    9.30    1.80
  -5   1 -15    5.10    1.20
  -5   1 -15    8.10    2.20
  -7   0 -15    0.30    1.00
  -7   0 -15   -0.10    0.80
  -9  -1 -15   14.10    1.60
  -9  -1 -15   12.70    1.90
  -2  -4  15   92.69    2.70
   0   3 -15  406.86    9.40
   0  -3  15  396.26    9.80
   0  -3  15  393.46    9.50
  -2   2 -15   52.59    2.50
  -2   2 -15   49.60    3.20
   2  -2  15   54.49    3.10
  -4   1 -15   37.40    2.50
  -4   1 -15   40.40    2.20
  -4   1 -15   39.00    2.60
  -6   0 -15   -0.50    0.80
  -6   0 -15    3.30    1.80
  -6   0 -15   -0.60    1.00
  -8  -1 -15  126.79    4.20
  -8  -1 -15  122.39    3.80
  -3  -4  15  100.79    2.90
   1   3 -15  327.17    7.80
  -1  -3  15  321.57    8.10
  -1  -3  15  317.17    8.10
  -1   2 -15  474.75   11.00
  -1   2 -15  466.35   10.80
   1  -2  15  465.65   11.00
  -3   1 -15    1.20    1.20
  -3   1 -15    1.00    0.90
  -3   1 -15    3.30    1.10
  -5   0 -15   -0.10    1.90
  -5   0 -15   -0.70    1.00
  -5   0 -15   -1.20    0.90
  -7  -1 -15   14.60    2.10
  -7  -1 -15   13.80    1.90
  -4  -4  15   90.99    2.60
   2   3 -15  538.15   12.00
  -2  -3  15  545.75   13.70
  -2  -3  15  512.75   12.30
   0   2 -15  257.77    6.60
   0   2 -15  252.57    6.80
   0  -2  15  250.17    6.80
  -2   1 -15  139.99    4.20
  -2   1 -15  142.19    4.40
  -2   1 -15  143.49    4.50
  -4   0 -15   -2.40    1.30
  -4   0 -15    1.40    1.20
  -4   0 -15   -0.10    0.80
  -6  -1 -15    4.20    1.10
  -6  -1 -15    6.10    1.30
  -5  -4  15  168.78    4.10
   3   3 -15  161.18    4.60
  -3  -3  15  164.28    5.00
  -3  -3  15  157.78    5.00
   1   2 -15  441.66   10.70
   1   2 -15  434.56   10.10
  -1  -2  15  432.86   10.50
  -1   1 -15    5.30    1.00
  -1   1 -15    7.90    1.50
  -1   1 -15    7.60    1.80
  -3   0 -15    0.70    0.80
  -3   0 -15    2.60    1.20
  -3   0 -15   -1.00    1.30
  -5  -1 -15    5.20    1.40
  -5  -1 -15    5.20    1.30
  -6  -4  15   60.09    2.00
   4   3 -15  239.08    6.00
  -4  -3  15  221.48    6.30
   2   2 -15  415.66    9.50
   2   2 -15  373.36   10.20
   2   2 -15  412.86   10.10
  -2  -2  15  411.76   10.00
   0   1 -15  533.55   12.10
   0   1 -15  536.95   12.30
   0   1 -15  534.75   12.00
   0   1 -15  543.55   12.30
  -2   0 -15    1.10    1.20
  -2   0 -15    0.80    1.30
  -2   0 -15   -1.00    1.70
  -4  -1 -15   42.60    3.50
  -4  -1 -15   44.00    3.00
  -6  -2 -15  145.99    7.00
   3   2 -15  502.65   11.90
   3   2 -15  504.45   11.50
  -3  -2  15  504.85   12.00
   1   1 -15    4.40    1.20
   1   1 -15    7.00    1.50
   1   1 -15    5.50    1.30
   1   1 -15   12.90    2.20
  -1   0 -15   -1.30    0.90
  -1   0 -15    2.50    1.40
  -1   0 -15    1.00    1.20
  -1   0 -15    2.70    1.60
  -3  -1 -15    3.00    1.70
  -3  -1 -15    2.40    1.90
  -3  -1 -15    3.70    1.50
  -3  -1 -15    3.00    1.20
  -5  -2 -15  244.88    8.50
   6   3 -15  361.56    8.40
  -6  -3  15  351.76    8.60
   4   2 -15  194.48    5.30
   4   2 -15  191.18    5.70
  -4  -2  15  184.88    5.60
   2   1 -15   67.29    3.10
   2   1 -15   65.59    2.80
   2   1 -15   63.99    3.20
   2   1 -15   63.39    3.00
   0   0 -15    1.00    1.00
   0   0 -15    1.60    1.10
   0   0 -15    1.80    1.50
   0   0 -15   -2.40    1.50
   0   0  15   -0.80    4.70
  -2  -1 -15  143.79    4.70
  -2  -1 -15  141.69    4.60
  -2  -1 -15  142.49    4.80
  -4  -2 -15   42.50    3.20
  -4  -2 -15   45.50    5.40
   7   3 -15   94.99    3.20
  -7  -3  15   90.09    3.30
   5   2 -15  400.66    9.40
   5   2 -15  389.46    9.60
  -5  -2  15  391.96    9.70
   3   1 -15   47.10    2.70
   3   1 -15   49.30    3.10
   3   1 -15   45.30    2.50
   3   1 -15   47.30    2.60
   1   0 -15    0.40    1.20
   1   0 -15   -0.50    1.00
   1   0 -15    0.10    1.30
  -1   0  15    2.60    4.40
  -1  -1 -15    8.50    2.00
  -1  -1 -15   12.20    2.80
  -1  -1 -15    6.00    1.40
  -3  -2 -15  239.58    6.60
  -3  -2 -15  236.58    6.60
   8   3 -15  294.47    7.40
  -8  -3  15  277.87    6.90
   6   2 -15   62.29    3.40
   6   2 -15   59.79    2.70
  -6  -2  15   54.99    2.90
   4   1 -15  161.38    4.80
   4   1 -15  160.38    5.30
   4   1 -15  166.08    4.70
   4   1 -15  161.38    4.90
   2   0 -15   -1.20    0.90
   2   0 -15   -1.50    1.20
   2   0 -15   -1.80    1.10
  -2   0  15   -0.50    4.50
   0  -1 -15  537.85   12.20
   0  -1 -15  524.25   12.30
   0  -1 -15  547.75   12.20
  -2  -2 -15   52.09    3.00
  -2  -2 -15   52.79    6.50
  -2  -2 -15   54.29    3.20
  -4  -3 -15  244.98    6.20
   9   3 -15  220.68    6.00
  -9  -3  15  211.58    5.40
   7   2 -15  401.26    9.50
   7   2 -15  393.56    9.60
  -7  -2  15  405.56    9.70
   5   1 -15    7.10    1.30
   5   1 -15    4.90    1.80
   5   1 -15    5.20    1.20
   5   1 -15    4.70    1.30
   3   0 -15    0.30    1.10
   3   0 -15    0.20    1.00
   3   0 -15   -0.50    1.30
  -3   0  15   -4.60    4.70
   1  -1 -15    6.10    1.20
   1  -1 -15    6.40    1.50
   1  -1 -15    7.40    1.40
  -1  -2 -15  470.35   11.00
  -1  -2 -15  467.15   11.10
  -3  -3 -15  369.86    8.70
  10   3 -15  488.15   10.60
   8   2 -15   13.50    2.60
   8   2 -15   10.10    1.70
  -8  -2  15   13.80    2.00
   6   1 -15   54.09    2.70
   6   1 -15   54.09    2.80
   4   0 -15   -0.70    1.20
   4   0 -15   -1.40    1.50
   4   0 -15   -0.60    0.80
   2  -1 -15   66.29    2.90
   2  -1 -15   59.69    3.60
   0  -2 -15  251.17    6.80
   0  -2 -15  248.58    6.60
  -2  -3 -15  363.66    8.70
   9   2 -15  340.07    8.40
   9   2 -15  340.07    8.40
  -9  -2  15  359.46    8.50
   7   1 -15    9.40    2.10
   7   1 -15   10.70    2.00
   5   0 -15   -0.50    1.00
   5   0 -15   -1.80    1.50
   5   0 -15    0.90    1.20
   3  -1 -15   43.70    3.20
   3  -1 -15   45.80    2.40
   3  -1 -15   47.90    2.50
   1  -2 -15  432.66   10.40
   1  -2 -15  434.16   10.20
  -1  -3 -15  288.67    7.20
  12   3 -15   74.69    2.20
  10   2 -15  187.98    5.30
  10   2 -15  173.68    4.90
 -10  -2  15  175.38    5.10
   8   1 -15  552.74   12.70
   8   1 -15  570.74   12.90
   6   0 -15   -0.40    1.20
   6   0 -15   -1.20    1.00
   6   0 -15   -2.80    1.70
   4  -1 -15  167.38    4.80
   4  -1 -15  156.38    5.00
   4  -1 -15  162.18    4.70
   2  -2 -15  426.96   10.40
   2  -2 -15  435.36   10.20
   0  -3 -15  387.76    9.40
  11   2 -15  469.75   10.60
  11   2 -15  456.85   10.50
   9   1 -15   -0.80    1.00
   9   1 -15   -0.90    1.20
   7   0 -15   -0.20    0.90
   7   0 -15    0.40    1.90
   7   0 -15   -0.20    1.20
   5  -1 -15    6.60    1.80
   5  -1 -15    2.30    1.20
   5  -1 -15    4.90    1.20
   3  -2 -15  545.85   12.60
   3  -2 -15  537.45   12.40
   1  -3 -15  320.67    8.50
   1  -3 -15  339.87    8.10
  -1   3  15  325.07    9.40
  -1  -4 -15   66.09    2.20
  12   2 -15  106.79    4.00
  12   2 -15   94.89    4.20
  10   1 -15  190.98    5.50
  10   1 -15  193.18    5.40
   8   0 -15   -0.10    1.00
   8   0 -15    2.20    1.40
   6  -1 -15   53.99    2.90
   6  -1 -15   52.49    3.10
   6  -1 -15   55.89    2.80
   4  -2 -15  186.78    6.80
   4  -2 -15  194.98    5.50
   2  -3 -15  547.95   12.50
   2  -3 -15  554.14   13.10
  -2   3  15  562.94   14.00
   0  -4 -15   38.40    1.60
  13   2 -15  374.06    8.80
  11   1 -15   28.90    2.20
  11   1 -15   23.40    2.30
   9   0 -15    2.10    0.90
   9   0 -15    2.10    2.00
   7  -1 -15   14.60    2.50
   7  -1 -15    8.40    2.30
   7  -1 -15   10.90    2.10
   5  -2 -15  400.56    9.90
   5  -2 -15  409.86    9.80
   3  -3 -15  164.38    4.80
   3  -3 -15  166.78    5.00
  -3   3  15  172.58    6.60
   1  -4 -15   82.49    2.50
  14   2 -15  104.49    2.90
  12   1 -15  328.17    8.10
  10   0 -15    1.70    0.90
   8  -1 -15  556.94   12.80
   8  -1 -15  565.94   12.80
   8  -1 -15  562.54   12.80
   6  -2 -15   56.49    3.00
   6  -2 -15   58.59    2.80
   4  -3 -15  242.48    6.60
   4  -3 -15  241.68    6.40
  -4   3  15  251.87    8.20
   2  -4 -15   88.39    2.80
   2  -4 -15   95.29    3.00
  13   1 -15  112.29    3.60
  13   1 -15  103.29    3.50
  11   0 -15    0.10    0.90
   9  -1 -15    0.40    1.60
   9  -1 -15    0.70    1.00
   9  -1 -15   -0.40    1.60
   7  -2 -15  408.36    9.80
   7  -2 -15  407.86    9.80
   5  -3 -15  279.37    8.60
  -5   3  15  306.87    9.20
   3  -4 -15  103.99    2.90
   3  -4 -15  103.09    3.00
  14   1 -15   53.49    2.40
  14   1 -15   56.09    2.30
  10  -1 -15  196.58    5.60
   8  -2 -15   12.10    1.80
   8  -2 -15   10.00    2.30
   6  -3 -15  361.76    8.80
   6  -3 -15  369.66    8.90
  -6   3  15  379.06   10.80
   4  -4 -15   95.09    2.80
   4  -4 -15  103.49    2.80
  15   1 -15   16.30    1.40
  15   1 -15    9.30    2.10
  13   0 -15    0.60    0.90
  11  -1 -15   30.80    2.30
   9  -2 -15  354.86    8.50
   9  -2 -15  347.17    8.50
   7  -3 -15  102.09    3.40
   7  -3 -15   98.09    3.40
   5  -4 -15  179.08    4.40
   5  -4 -15  185.08    4.40
  16   1 -15   46.00    1.90
  14   0 -15   -0.30    0.70
  12  -1 -15  358.96    9.80
   8  -3 -15  320.47    8.40
   8  -3 -15  293.67    7.30
   6  -4 -15   69.79    2.20
  15   0 -15    0.10    0.60
  13  -1 -15  111.99    3.60
  11  -2 -15  504.95   11.40
   9  -3 -15  207.38    5.30
  16   0 -15    0.60    0.60
  14  -1 -15   55.59    2.40
  10  -3 -15  519.65   11.30
  15  -1 -15   11.60    1.80
  11  -3 -15  209.58    5.10
   7  -3  16    0.80    0.80
  -9   2 -16    3.80    1.10
  -9   2 -16    2.90    0.90
 -11   1 -16  143.99    3.90
 -11   1 -16  148.09    3.80
   6  -3  16    8.00    1.80
  -8   2 -16   71.29    2.50
  -8   2 -16   70.29    2.70
   8  -2  16   71.09    2.80
 -10   1 -16   27.40    1.60
 -10   1 -16   30.30    1.50
 -12   0 -16   31.50    1.40
 -12   0 -16   30.40    1.30
   5  -3  16   11.70    1.70
  -7   2 -16   19.40    1.90
  -7   2 -16   25.40    1.80
   7  -2  16   23.40    1.90
  -9   1 -16   39.80    1.90
  -9   1 -16   36.40    2.00
 -11   0 -16   31.00    1.50
 -11   0 -16   29.70    1.90
  -4   3 -16    0.80    1.10
   4  -3  16    0.70    0.90
  -6   2 -16   64.89    2.70
  -6   2 -16   66.49    2.90
   6  -2  16   65.89    2.90
 -10   0 -16  415.86    9.70
 -10   0 -16  408.46    9.30
  -3   3 -16    0.80    1.10
   3  -3  16   -1.20    0.80
  -5   2 -16   11.90    1.70
  -5   2 -16   12.30    2.00
  -7   1 -16  108.79    3.50
  -7   1 -16  113.39    3.80
  -9   0 -16   57.19    2.40
  -9   0 -16   56.69    2.50
 -11  -1 -16  153.18    3.80
  -2   3 -16    3.70    1.20
   2  -3  16    7.70    2.10
   2  -3  16    6.50    1.70
  -4   2 -16   28.00    2.40
  -4   2 -16   27.60    2.00
  -6   1 -16  152.08    4.70
  -6   1 -16  155.68    4.50
  -8   0 -16  140.29    4.20
  -8   0 -16  143.79    4.30
 -10  -1 -16   30.10    1.70
 -10  -1 -16   29.80    2.00
  -1  -4  16    3.20    0.90
  -1   3 -16    0.90    1.00
   1  -3  16    1.90    1.00
   1  -3  16    1.10    1.10
  -3   2 -16   17.30    1.80
  -3   2 -16   18.90    2.40
  -5   1 -16  282.47    7.30
  -5   1 -16  278.07    7.20
  -5   1 -16  279.67    7.00
  -7   0 -16  479.65   10.90
  -7   0 -16  464.35   11.00
  -9  -1 -16   41.80    2.10
  -9  -1 -16   40.70    2.20
  -2  -4  16    2.40    0.80
   0   3 -16   26.20    1.90
   0  -3  16   31.40    2.40
   0  -3  16   31.70    2.30
  -2   2 -16  100.09    3.90
  -2   2 -16   98.99    3.40
   2  -2  16   97.89    4.00
  -4   1 -16  604.74   14.20
  -4   1 -16  637.64   14.00
  -4   1 -16  647.34   14.20
  -6   0 -16    6.60    1.20
  -6   0 -16   12.60    2.90
  -6   0 -16    4.50    1.00
  -8  -1 -16    1.10    0.90
  -8  -1 -16    1.00    1.00
  -3  -4  16   10.70    1.20
  -1  -3  16   10.00    2.20
  -1   2 -16   17.70    1.90
  -1   2 -16   11.90    2.40
   1  -2  16   21.00    2.50
  -3   1 -16  598.94   13.30
  -3   1 -16  595.64   13.60
  -3   1 -16  606.34   13.70
  -5   0 -16 1028.80   22.30
  -5   0 -16 1093.59   23.10
  -5   0 -16 1010.20   22.40
  -7  -1 -16  121.49    3.80
  -7  -1 -16  119.99    4.00
  -4  -4  16   -1.20    0.70
  -2  -3  16   27.80    2.60
   0   2 -16  153.58    4.50
   0   2 -16  143.29    4.70
   0  -2  16  143.49    4.70
  -2   1 -16  681.33   15.30
  -4   0 -16  314.37    7.70
  -4   0 -16  316.57    8.00
  -4   0 -16  309.17    7.80
  -6  -1 -16  156.28    4.70
  -6  -1 -16  148.19    4.50
   3   3 -16    9.50    2.40
  -3  -3  16    3.70    1.70
   1   2 -16   56.39    3.30
   1   2 -16   63.69    2.80
   1   2 -16   68.19    3.40
  -1  -2  16   67.89    3.20
  -1   1 -16  495.65   11.50
  -1   1 -16  500.75   11.30
  -1   1 -16  498.85   11.60
  -3   0 -16 1045.20   22.00
  -3   0 -16  997.60   21.70
  -3   0 -16 1027.40   22.00
  -5  -1 -16  285.17    7.30
  -5  -1 -16  277.97    7.20
   4   3 -16   19.90    1.70
  -4  -3  16   15.00    1.80
   2   2 -16   87.69    3.80
   2   2 -16   84.39    3.90
   2   2 -16   81.29    3.20
  -2  -2  16   81.99    3.50
   0   1 -16  416.36    9.70
   0   1 -16  407.86    9.80
   0   1 -16  426.96   10.00
  -2   0 -16 1090.99   24.00
  -2   0 -16 1149.69   24.20
  -2   0 -16 1162.98   24.00
  -2   0 -16 1153.08   24.20
  -4  -1 -16  642.54   14.30
  -4  -1 -16  643.34   14.10
  -4  -1 -16  618.44   14.30
   5   3 -16    4.40    1.10
  -5  -3  16    7.50    1.60
   3   2 -16  160.18    5.00
   3   2 -16  155.88    5.20
   3   2 -16  149.88    4.50
  -3  -2  16  158.88    5.00
   1   1 -16  282.97    7.40
   1   1 -16  293.67    7.40
   1   1 -16  288.07    7.20
   1   1 -16  299.77    7.40
  -1   0 -16  762.72   16.30
  -1   0 -16  749.03   16.30
  -1   0 -16  733.63   16.10
  -1   0 -16  731.13   16.30
  -3  -1 -16  598.04   13.30
  -3  -1 -16  577.64   13.40
  -3  -1 -16  583.84   13.30
  -3  -1 -16  573.74   13.40
   6   3 -16   10.30    1.70
  -6  -3  16   11.70    1.80
   4   2 -16  219.18    5.90
   4   2 -16  220.88    6.20
  -4  -2  16  209.38    6.10
   2   1 -16  613.94   13.80
   2   1 -16  601.84   13.60
   2   1 -16  620.24   13.50
   0   0 -16  892.41   18.90
   0   0 -16  864.21   18.80
   0   0 -16  881.41   19.00
   0   0 -16  880.31   18.90
  -2  -1 -16  691.33   15.30
  -2  -1 -16  689.23   15.30
  -2  -1 -16  691.73   15.30
   7   3 -16  112.79    3.50
  -7  -3  16  108.59    3.50
   5   2 -16  342.07    8.30
   5   2 -16  328.57    8.40
  -5  -2  16  339.27    8.50
   3   1 -16  265.97    7.10
   3   1 -16  269.47    6.80
   3   1 -16  260.97    6.70
   1   0 -16 1164.48   24.50
   1   0 -16 1172.08   24.50
   1   0 -16 1172.68   24.60
   1   0 -16 1141.29   24.30
  -1   0  16 1154.58   29.50
  -1  -1 -16  490.25   11.50
  -1  -1 -16  500.15   11.50
  -1  -1 -16  497.15   11.50
  -3  -2 -16   17.10    2.50
  -3  -2 -16   17.10    2.80
  -8  -3  16   15.00    1.60
   6   2 -16   26.00    2.80
   6   2 -16   29.20    2.10
  -6  -2  16   30.50    2.30
   4   1 -16  823.22   18.40
   4   1 -16  841.72   18.20
   4   1 -16  836.82   18.30
   4   1 -16  860.81   18.10
   2   0 -16  735.63   16.20
   2   0 -16  754.02   16.40
   2   0 -16  751.42   16.30
   2   0 -16  751.32   16.30
   0  -1 -16  419.26    9.90
   0  -1 -16  421.66    9.90
   0  -1 -16  414.16    9.90
  -2  -2 -16  101.09    3.90
  -2  -2 -16  105.19    4.00
   9   3 -16    8.40    1.30
  -9  -3  16    7.40    1.70
   7   2 -16  182.58    5.10
   7   2 -16  186.78    5.40
  -7  -2  16  174.78    5.20
   5   1 -16  624.14   13.80
   5   1 -16  608.74   13.60
   5   1 -16  592.04   13.90
   5   1 -16  629.54   13.90
   3   0 -16 1897.51   38.60
   3   0 -16 1911.71   38.50
   3   0 -16 1881.51   38.50
   3   0 -16 1776.32   38.30
   1  -1 -16  291.17    7.40
   1  -1 -16  290.47    7.40
   1  -1 -16  287.87    7.30
  -1  -2 -16   18.40    2.40
  -1  -2 -16   17.30    2.40
  -3  -3 -16   -0.20    1.10
  10   3 -16    2.20    0.80
   8   2 -16  143.69    4.40
   8   2 -16  145.59    4.70
  -8  -2  16  150.08    4.60
   6   1 -16 1215.08   24.90
   6   1 -16 1127.19   25.00
   6   1 -16 1170.68   24.70
   4   0 -16  217.98    6.00
   4   0 -16  212.18    6.20
   4   0 -16  224.78    5.90
   4   0 -16  228.18    5.90
   2  -1 -16  608.94   13.80
   2  -1 -16  619.14   13.80
   2  -1 -16  623.14   13.80
   0  -2 -16  149.69    4.70
   0  -2 -16  143.39    4.70
  -2  -3 -16    8.60    1.70
  11   3 -16   86.89    2.50
   9   2 -16   20.50    1.90
  -9  -2  16   17.60    2.10
   7   1 -16  632.74   14.00
   7   1 -16  626.34   14.10
   5   0 -16 2442.36   49.10
   5   0 -16 2397.96   49.10
   5   0 -16 2348.27   49.10
   3  -1 -16  265.47    7.00
   3  -1 -16  268.97    6.90
   3  -1 -16  267.57    6.90
   1  -2 -16   64.49    3.00
   1  -2 -16   63.69    2.90
  -1  -3 -16    0.40    1.00
  -1  -3 -16   -0.10    1.30
  10   2 -16    0.50    1.10
  10   2 -16    8.50    2.40
 -10  -2  16    1.20    1.30
   8   1 -16  684.63   15.40
   8   1 -16  701.93   15.30
   6   0 -16 1185.38   24.90
   6   0 -16 1176.48   24.90
   6   0 -16 1161.78   24.90
   4  -1 -16  847.12   18.10
   4  -1 -16  843.92   18.10
   4  -1 -16  805.72   18.00
   2  -2 -16   82.39    3.30
   2  -2 -16   80.49    3.20
   0  -3 -16   30.30    2.10
   0  -3 -16   27.60    2.30
  11   2 -16  130.99    4.10
  11   2 -16  125.49    3.80
   9   1 -16  363.76    8.90
   9   1 -16  363.36    8.70
   7   0 -16  837.12   18.80
   7   0 -16  868.41   18.80
   7   0 -16  901.71   18.90
   5  -1 -16  608.34   13.70
   5  -1 -16  605.24   13.70
   5  -1 -16  620.84   13.80
   3  -2 -16  164.68    5.30
   3  -2 -16  158.88    4.90
   1  -3 -16    6.40    1.80
  12   2 -16   29.10    1.70
  10   1 -16  350.16    9.20
  10   1 -16  360.86    8.60
 -10  -1  16  351.56    8.70
   8   0 -16  846.72   18.50
   6  -1 -16 1238.58   25.60
   6  -1 -16 1204.08   25.60
   6  -1 -16 1184.58   25.50
   4  -2 -16  221.48    6.10
   4  -2 -16  220.78    6.20
   2  -3 -16   28.50    2.30
   0  -4 -16   37.40    1.60
  13   2 -16   87.19    2.70
  11   1 -16  207.68    5.70
  11   1 -16  206.38    5.60
   9   0 -16 1893.61   39.00
   9   0 -16 1861.51   38.80
   7  -1 -16  633.74   14.20
   7  -1 -16  638.84   14.30
   7  -1 -16  639.64   14.20
   5  -2 -16  332.07   10.10
   5  -2 -16  327.07    8.50
   3  -3 -16    7.40    2.10
   1  -4 -16    6.70    1.10
  14   2 -16    2.60    0.80
  12   1 -16  128.09    5.20
  12   1 -16  140.69    4.10
  10   0 -16 1456.05   30.70
   8  -1 -16  698.63   15.50
   8  -1 -16  699.83   15.70
   8  -1 -16  716.53   15.70
   6  -2 -16   32.40    2.30
   6  -2 -16   28.80    2.20
   4  -3 -16   13.30    1.80
   4  -3 -16   16.60    1.70
   2  -4 -16    2.50    0.70
  13   1 -16  109.39    3.40
  13   1 -16  109.59    3.50
  11   0 -16  300.07    7.70
   9  -1 -16  363.86    9.00
   9  -1 -16  373.06    9.10
   9  -1 -16  371.36    9.00
   7  -2 -16  187.48    5.40
   7  -2 -16  188.18    5.40
   5  -3 -16    6.10    1.60
   5  -3 -16    2.70    0.90
   3  -4 -16   16.10    1.20
  14   1 -16  231.68    5.70
  14   1 -16  231.48    5.60
  12   0 -16  184.78    5.30
  10  -1 -16  364.36    8.90
   8  -2 -16  148.59    4.50
   8  -2 -16  149.09    4.60
   6  -3 -16   13.70    1.70
   6  -3 -16   13.00    1.60
   4  -4 -16    0.50    0.70
   4  -4 -16    0.50    0.90
  15   1 -16  165.58    4.20
  13   0 -16  740.93   16.20
  11  -1 -16  213.48    5.80
   9  -2 -16   22.00    2.00
   9  -2 -16   20.00    2.20
   7  -3 -16  111.49    3.70
   7  -3 -16  115.99    3.60
  14   0 -16  100.79    3.20
  12  -1 -16  143.39    4.30
  10  -2 -16    1.60    1.20
   8  -3 -16   13.80    1.80
  15   0 -16  136.09    3.70
  13  -1 -16  110.49    3.50
  11  -2 -16  138.09    4.30
   9  -3 -16   14.20    2.40
  16   0 -16  129.99    3.40
  14  -1 -16  240.58    5.90
  15  -1 -16  163.68    4.10
   7  -3  17  104.19    2.80
  -9   2 -17   89.39    2.60
  -9   2 -17   88.79    2.80
 -11   1 -17   13.60    1.10
 -11   1 -17   14.70    1.00
   6  -3  17  118.29    3.20
  -8   2 -17  133.69    3.50
  -8   2 -17  133.99    3.70
   8  -2  17  128.09    3.70
 -10   1 -17    2.30    1.30
 -10   1 -17    2.60    1.00
  -5   3 -17   87.29    3.00
   5  -3  17   88.49    2.80
  -7   2 -17  104.19    3.10
  -7   2 -17   98.29    3.20
   7  -2  17  100.29    3.30
  -9   1 -17   83.69    2.70
  -9   1 -17   79.39    2.60
 -11   0 -17   -0.20    0.50
 -11   0 -17    0.20    0.60
  -4   3 -17   67.89    2.60
   4  -3  17   75.29    2.70
  -6   2 -17  256.87    6.40
  -6   2 -17  258.57    6.50
   6  -2  17  268.57    6.60
  -8   1 -17  155.88    4.50
  -8   1 -17  158.48    4.40
   8  -1  17  163.88    4.90
 -10   0 -17    0.30    1.00
 -10   0 -17    1.40    0.70
  -3   3 -17  114.19    3.40
   3  -3  17  115.99    3.50
  -5   2 -17   35.20    2.30
  -7   1 -17  268.57    7.70
  -7   1 -17  246.78    6.50
  -9   0 -17   -0.40    0.70
  -9   0 -17   -0.20    1.00
 -11  -1 -17    9.80    1.30
  -2   3 -17  121.09    3.50
   2  -3  17  121.89    4.00
   2  -3  17  118.79    3.80
  -4   2 -17  388.16    9.20
  -4   2 -17  385.36    9.00
  -6   1 -17   15.10    1.80
  -6   1 -17   15.00    1.70
  -8   0 -17    0.50    0.90
  -8   0 -17   -0.10    0.80
 -10  -1 -17    8.40    1.90
 -10  -1 -17    6.90    1.70
  -1   3 -17  136.39    3.90
   1  -3  17  142.39    4.30
   1  -3  17  137.09    4.10
  -3   2 -17   72.09    3.30
  -3   2 -17   73.89    3.20
  -5   1 -17  374.46    9.00
  -5   1 -17  378.16    9.30
  -5   1 -17  387.86    9.30
  -7   0 -17    1.00    0.80
  -7   0 -17    0.10    0.90
  -9  -1 -17   86.19    3.00
  -9  -1 -17   84.69    2.80
   0   3 -17  163.08    4.50
   0  -3  17  162.98    4.70
   0  -3  17  171.48    4.90
  -2   2 -17  253.47    7.40
  -2   2 -17  241.48    6.50
   2  -2  17  240.78    6.60
  -4   1 -17   18.80    2.00
  -4   1 -17   22.60    1.90
  -4   1 -17   19.10    2.10
  -6   0 -17    0.50    0.80
  -6   0 -17    2.00    1.10
  -6   0 -17   -1.20    1.60
  -8  -1 -17  159.88    4.50
  -8  -1 -17  157.18    4.30
   1   3 -17  149.99    4.20
  -1  -3  17  148.59    4.50
  -1  -3  17  150.78    4.50
  -1   2 -17  131.49    4.10
  -1   2 -17  130.29    4.40
   1  -2  17  130.09    4.40
  -3   1 -17  193.38    5.30
  -3   1 -17  197.78    5.70
  -5   0 -17    0.80    0.80
  -5   0 -17   -0.30    1.00
  -5   0 -17    1.10    1.40
  -7  -1 -17  241.48    6.20
  -7  -1 -17  233.88    6.50
   2   3 -17  327.97    7.70
  -2  -3  17  320.17    7.90
  -2  -3  17  324.17    8.00
   0   2 -17  247.88    6.40
   0   2 -17  256.47    6.80
   0  -2  17  249.08    6.70
  -2   1 -17   10.50    1.70
  -2   1 -17    8.40    1.80
  -2   1 -17    6.30    1.80
  -4   0 -17   -0.60    1.20
  -4   0 -17    0.30    0.80
  -4   0 -17    0.90    1.00
  -6  -1 -17   10.90    2.00
  -6  -1 -17   13.90    1.90
   3   3 -17  107.19    3.40
  -3  -3  17  127.69    5.10
  -3  -3  17  101.49    3.90
   1   2 -17  239.58    6.20
   1   2 -17  234.78    6.40
   1   2 -17  234.48    6.70
  -1  -2  17  240.88    6.60
  -1   1 -17  335.67    8.40
  -1   1 -17  339.37    8.10
  -1   1 -17  333.57    8.30
  -3   0 -17   -0.10    0.90
  -3   0 -17    0.70    1.20
  -3   0 -17    0.90    1.20
  -5  -1 -17  375.86    9.10
  -5  -1 -17  389.76    9.30
   4   3 -17  426.86    9.60
  -4  -3  17  413.46   10.00
   2   2 -17  215.08    7.00
   2   2 -17  193.08    5.90
   2   2 -17  195.28    5.80
  -2  -2  17  197.18    5.80
   0   1 -17   27.10    2.30
   0   1 -17   20.10    2.70
   0   1 -17   20.30    2.10
  -2   0 -17    1.60    1.50
  -2   0 -17    0.00    1.30
  -2   0 -17    0.30    0.90
  -2   0 -17   -1.00    1.20
  -4  -1 -17   19.50    2.50
  -4  -1 -17   21.30    2.80
  -4  -1 -17   26.80    2.50
   5   3 -17  224.18    6.30
  -5  -3  17  235.78    6.20
   3   2 -17  137.29    4.70
   3   2 -17  136.29    4.30
  -3  -2  17  146.09    4.70
   1   1 -17  224.98    6.00
   1   1 -17  236.58    6.20
   1   1 -17  237.58    6.40
  -1   0 -17   -0.20    1.20
  -1   0 -17    0.90    0.90
  -1   0 -17   -1.60    1.30
  -1   0 -17    0.00    1.20
  -3  -1 -17  190.28    5.80
  -3  -1 -17  191.08    5.50
  -3  -1 -17  189.48    5.50
  -3  -1 -17  195.78    5.70
   6   3 -17  179.08    4.70
  -6  -3  17  168.48    4.80
   4   2 -17  673.63   14.80
   4   2 -17  674.13   14.80
  -4  -2  17  636.74   15.20
   2   1 -17  213.18    5.80
   2   1 -17  215.18    5.90
   2   1 -17  212.68    6.00
   2   1 -17  206.98    5.60
   0   0 -17   -0.30    0.90
   0   0 -17    1.30    1.30
   0   0 -17   -1.60    1.30
   0   0 -17    2.00    1.20
  -2  -1 -17    9.80    2.10
  -2  -1 -17   13.10    2.50
  -2  -1 -17    5.50    1.30
   7   3 -17  134.29    4.80
  -7  -3  17  132.29    3.90
   5   2 -17  484.55   11.60
   5   2 -17  466.65   11.00
  -5  -2  17  444.26   11.00
   3   1 -17  560.14   12.70
   3   1 -17  559.64   12.50
   3   1 -17  564.24   12.90
   1   0 -17   -0.10    1.20
   1   0 -17    0.70    1.40
   1   0 -17    0.30    0.90
   1   0 -17   -0.60    1.20
  -1  -1 -17  344.07    8.50
  -1  -1 -17  347.77    8.80
  -3  -2 -17   76.99    3.70
  -3  -2 -17   68.89    3.30
   8   3 -17  319.37    7.40
  -8  -3  17  318.17    7.40
   6   2 -17  752.92   16.60
   6   2 -17  760.62   16.60
  -6  -2  17  755.82   16.80
   4   1 -17  115.89    3.90
   4   1 -17  112.39    4.20
   4   1 -17  117.19    4.00
   2   0 -17    0.30    0.90
   2   0 -17    0.70    1.10
   2   0 -17   -0.20    1.10
   2   0 -17    0.70    1.50
   0  -1 -17   18.50    2.20
   0  -1 -17   25.70    2.20
   0  -1 -17   21.70    2.60
  -2  -2 -17  239.48    6.40
  -2  -2 -17  237.88    6.40
   9   3 -17  543.25   11.80
  -9  -3  17  544.05   12.20
   7   2 -17  423.36   10.00
   7   2 -17  425.96    9.90
  -7  -2  17  418.76   10.10
   5   1 -17    7.80    1.70
   3   0 -17   -0.10    1.10
   3   0 -17   -1.00    0.80
   3   0 -17    0.50    1.60
   3   0 -17    0.70    1.00
   1  -1 -17  236.58    6.30
   1  -1 -17  237.58    6.30
   1  -1 -17  227.98    6.30
  -1  -2 -17  127.99    4.30
  -1  -2 -17  127.79    4.20
  -3  -3 -17  118.19    3.60
  10   3 -17  112.39    3.50
   8   2 -17  426.86   10.00
   8   2 -17  423.46   10.00
  -8  -2  17  434.26   10.10
   6   1 -17  124.99    4.80
   6   1 -17  130.79    4.20
   6   1 -17  132.59    4.20
   4   0 -17    0.30    1.00
   4   0 -17   -2.50    1.90
   4   0 -17   -1.30    1.00
   4   0 -17   -1.00    1.10
   2  -1 -17  210.58    5.80
   2  -1 -17  213.68    6.00
   2  -1 -17  212.38    5.80
   0  -2 -17  255.57    6.80
   0  -2 -17  259.17    6.90
  -2  -3 -17  117.59    3.60
  11   3 -17  149.79    3.60
   9   2 -17   77.09    3.30
   9   2 -17   72.89    2.90
  -9  -2  17   78.99    3.30
   7   1 -17 1247.28   26.00
   7   1 -17 1217.88   26.10
   5   0 -17   -0.40    0.80
   5   0 -17   -2.50    1.10
   5   0 -17   -0.70    1.10
   3  -1 -17  570.14   13.10
   3  -1 -17  586.54   13.10
   3  -1 -17  576.04   13.10
   1  -2 -17  243.58    6.50
  -1  -3 -17  141.39    4.20
  -1  -3 -17  141.39    4.20
  10   2 -17  140.69    4.40
  10   2 -17  140.79    4.10
 -10  -2  17  147.19    4.30
   8   1 -17   79.79    3.20
   8   1 -17   72.89    3.20
   6   0 -17   -0.70    1.30
   6   0 -17    0.60    1.10
   6   0 -17   -1.40    0.90
   4  -1 -17  120.19    4.00
   4  -1 -17  122.39    4.00
   4  -1 -17  113.29    4.20
   2  -2 -17  202.38    5.60
   2  -2 -17  190.68    5.60
   0  -3 -17  169.48    4.70
   0  -3 -17  167.88    4.80
  11   2 -17   29.20    2.50
  11   2 -17   32.80    1.90
   9   1 -17   61.29    3.30
   9   1 -17   59.69    2.80
   7   0 -17   -0.10    1.10
   7   0 -17   -0.10    0.90
   7   0 -17   -0.10    1.40
   5  -1 -17   10.30    1.90
   5  -1 -17   10.40    2.50
   5  -1 -17   12.40    2.80
   3  -2 -17  142.29    4.50
   3  -2 -17  139.29    4.40
   1  -3 -17  148.79    4.40
   1  -3 -17  148.99    4.40
  12   2 -17   46.30    2.00
  10   1 -17   10.80    2.10
  10   1 -17   10.20    1.80
 -10  -1  17    8.30    2.30
   8   0 -17    1.40    1.80
   8   0 -17    0.10    0.90
   8   0 -17   -1.60    1.20
   6  -1 -17  132.29    4.40
   6  -1 -17  136.09    4.30
   6  -1 -17  131.39    4.30
   4  -2 -17  659.93   15.10
   4  -2 -17  676.23   15.00
   2  -3 -17  324.77    8.00
   2  -3 -17  326.67    7.90
  13   2 -17    0.90    0.80
  11   1 -17  363.46    8.90
  11   1 -17  383.36    9.00
   9   0 -17    1.70    0.90
   9   0 -17    1.50    1.30
   7  -1 -17 1195.28   25.80
   7  -1 -17 1241.88   25.80
   7  -1 -17 1214.08   25.80
   5  -2 -17  460.85   11.40
   5  -2 -17  450.85   10.70
   3  -3 -17  110.09    3.70
   3  -3 -17  110.89    3.60
  14   2 -17  135.29    3.40
  12   1 -17    8.60    1.60
  12   1 -17    8.50    2.00
  10   0 -17    0.50    0.80
   8  -1 -17   74.99    3.30
   8  -1 -17   73.79    3.20
   8  -1 -17   77.59    3.20
   6  -2 -17  773.52   16.90
   6  -2 -17  752.62   16.80
   4  -3 -17  439.86   10.10
   4  -3 -17  433.56   10.20
  13   1 -17    1.30    0.70
  13   1 -17    1.40    1.20
  11   0 -17    0.20    1.20
   9  -1 -17   59.69    3.00
   9  -1 -17   58.09    3.30
   9  -1 -17   63.09    3.00
   7  -2 -17  434.46   10.20
   7  -2 -17  428.76   10.20
   5  -3 -17  245.28    6.20
   5  -3 -17  236.68    6.10
  14   1 -17   30.50    1.70
  14   1 -17   23.70    2.20
  12   0 -17    0.00    0.80
  10  -1 -17   11.70    2.80
  10  -1 -17   10.10    2.60
  10  -1 -17   13.10    2.00
   8  -2 -17  435.76   10.40
   8  -2 -17  454.65   10.40
   6  -3 -17  181.68    4.90
   6  -3 -17  179.08    4.90
  15   1 -17   -0.60    0.60
  13   0 -17   -0.90    0.70
  11  -1 -17  369.36    8.90
   9  -2 -17   80.09    3.20
   7  -3 -17  140.39    4.00
   7  -3 -17  135.79    4.00
  14   0 -17    0.60    0.60
  12  -1 -17   10.10    1.70
  10  -2 -17  142.59    4.30
   8  -3 -17  335.07    7.80
   8  -3 -17  338.17    7.70
  15   0 -17    0.90    0.60
  13  -1 -17    0.40    0.80
  11  -2 -17   31.40    2.50
   9  -3 -17  565.14   12.20
  16   0 -17    1.00    0.60
  14  -1 -17   30.20    1.80
  10  -3 -17  113.29    3.20
  15  -1 -17   -0.20    0.80
  -9   2 -18   36.50    1.60
   6  -3  18   15.80    1.30
  -8   2 -18   64.29    2.40
   8  -2  18   59.69    2.50
   5  -3  18   13.90    2.10
  -7   2 -18   83.59    2.60
  -7   2 -18   79.99    2.70
   7  -2  18   80.49    2.70
  -9   1 -18  195.68    5.20
  -9   1 -18  202.98    5.00
 -11   0 -18   11.80    1.10
 -11   0 -18    9.10    1.00
  -4   3 -18    0.60    1.00
   4  -3  18    1.50    0.80
  -6   2 -18  103.19    3.30
  -6   2 -18  104.59    3.10
   6  -2  18  102.39    3.40
  -8   1 -18   26.10    1.60
  -8   1 -18   24.70    1.80
 -10   0 -18  323.07    7.30
 -10   0 -18  319.67    7.20
  -3   3 -18   18.20    1.70
   3  -3  18   16.80    1.60
  -5   2 -18   63.19    2.70
  -5   2 -18   61.39    2.40
  -7   1 -18  244.88    6.10
  -7   1 -18  235.38    6.20
  -9   0 -18    1.40    0.70
  -9   0 -18    1.00    0.60
  -2   3 -18   41.70    1.90
   2  -3  18   39.50    2.00
  -4   2 -18  123.59    4.70
  -4   2 -18  121.19    3.90
  -6   1 -18   17.30    1.80
  -8   0 -18  177.58    4.80
  -8   0 -18  185.98    5.10
 -10  -1 -18    0.00    0.90
  -1   3 -18   14.80    1.50
   1  -3  18   14.60    1.70
   1  -3  18   11.00    1.90
  -3   2 -18   99.49    3.30
  -3   2 -18  101.29    3.70
  -5   1 -18  306.97    7.70
  -5   1 -18  307.77    7.60
  -7   0 -18    2.70    1.00
  -7   0 -18    1.50    0.70
  -9  -1 -18  203.88    4.80
  -9  -1 -18  182.28    5.00
   0   3 -18   15.70    1.60
   0  -3  18   10.30    1.70
   0  -3  18   12.00    1.70
  -2   2 -18   98.09    3.30
  -2   2 -18   98.09    3.70
   2  -2  18   94.69    3.80
  -4   1 -18   73.19    2.90
  -4   1 -18   75.79    3.20
  -4   1 -18   71.79    3.00
  -6   0 -18  338.37    8.20
  -6   0 -18  330.87    8.00
  -6   0 -18  326.87    8.20
  -8  -1 -18   25.80    2.00
  -8  -1 -18   30.20    1.80
   1   3 -18   22.70    1.70
  -1  -3  18   27.70    2.10
  -1  -3  18   21.30    2.00
  -1   2 -18  103.89    3.40
  -1   2 -18   94.69    3.70
   1  -2  18   93.49    3.60
  -3   1 -18  299.47    7.70
  -3   1 -18  296.97    7.40
  -3   1 -18  301.27    7.60
  -5   0 -18   29.90    2.60
  -5   0 -18   31.40    2.10
  -5   0 -18   32.10    2.10
  -7  -1 -18  237.98    6.20
  -7  -1 -18  243.48    6.00
   2   3 -18    6.80    1.50
  -2  -3  18    6.90    1.60
  -2  -3  18    3.90    1.30
   0   2 -18  449.46   10.50
   0   2 -18  463.75   10.70
   0  -2  18  447.66   10.70
  -2   1 -18  337.37    8.40
  -2   1 -18  332.27    8.10
  -2   1 -18  336.07    8.50
  -4   0 -18  217.68    5.90
  -4   0 -18  210.18    5.70
  -4   0 -18  205.68    5.80
   3   3 -18   45.40    2.10
  -3  -3  18   44.70    2.30
  -3  -3  18   43.70    2.90
   1   2 -18  635.14   14.60
   1   2 -18  651.73   14.60
  -1  -2  18  665.83   14.80
  -1   1 -18  531.05   12.10
  -1   1 -18  522.25   12.20
  -1   1 -18  518.25   11.90
  -3   0 -18   37.30    2.30
  -3   0 -18   37.20    2.50
  -3   0 -18   38.80    2.40
  -5  -1 -18  317.47    7.70
  -5  -1 -18  312.57    7.80
   4   3 -18   36.80    1.90
  -4  -3  18   41.40    2.20
   2   2 -18  641.34   14.30
   2   2 -18  622.54   14.20
  -2  -2  18  635.44   14.50
   0   1 -18  834.32   18.20
   0   1 -18  840.72   18.50
   0   1 -18  856.91   18.50
  -2   0 -18  231.38    6.50
  -2   0 -18  241.88    6.40
  -2   0 -18  240.78    6.40
  -2   0 -18  247.38    6.30
  -4  -1 -18   74.59    3.60
  -4  -1 -18   72.49    3.30
  -4  -1 -18   78.19    3.30
   5   3 -18  110.39    3.30
  -5  -3  18  108.49    3.60
   3   2 -18   83.69    3.20
   3   2 -18   83.79    3.60
  -3  -2  18   85.19    3.50
   1   1 -18  486.65   11.20
   1   1 -18  485.35   11.50
   1   1 -18  497.95   11.40
  -1   0 -18  389.66    9.10
  -1   0 -18  316.47   10.00
  -1   0 -18  386.76    9.00
  -1   0 -18  381.26    8.90
  -3  -1 -18  313.87    7.90
  -3  -1 -18  298.67    7.90
  -3  -1 -18  316.67    7.90
  -3  -1 -18  306.57    7.90
   6   3 -18   28.60    1.90
  -6  -3  18   27.70    1.80
   4   2 -18  269.47    7.00
   4   2 -18  259.87    6.80
  -4  -2  18  275.07    7.20
   2   1 -18  293.37    7.50
   2   1 -18  293.07    7.30
   2   1 -18  296.37    7.60
   0   0 -18 1075.89   22.50
   0   0 -18 1047.10   22.80
   0   0 -18 1070.59   22.90
   0   0 -18 1072.49   22.70
  -2  -1 -18  332.17    8.40
  -2  -1 -18  345.97    8.40
  -2  -1 -18  334.07    8.30
   7   3 -18    6.20    1.30
  -7  -3  18    4.60    1.00
   5   2 -18  320.97    7.90
   5   2 -18  335.47    8.10
  -5  -2  18  317.37    8.20
   3   1 -18 1572.04   32.90
   3   1 -18 1550.44   32.70
   3   1 -18 1575.24   32.90
   3   1 -18 1573.64   32.60
   1   0 -18  117.09    4.00
   1   0 -18  114.89    3.90
   1   0 -18  120.89    4.00
   1   0 -18  117.49    4.00
  -1  -1 -18  529.05   12.10
  -1  -1 -18  519.75   12.00
  -1  -1 -18  536.85   12.20
  -3  -2 -18   82.29    5.20
   8   3 -18   28.50    1.60
  -8  -3  18   25.90    1.70
   6   2 -18  391.06    9.30
   6   2 -18  383.26    9.10
  -6  -2  18  381.36    9.40
   4   1 -18    1.80    1.30
   4   1 -18    1.10    1.00
   4   1 -18    1.40    1.20
   2   0 -18 2579.24   52.69
   2   0 -18 2612.44   52.59
   2   0 -18 2502.05   52.39
   2   0 -18 2588.24   52.59
   0  -1 -18  809.92   18.00
   0  -1 -18  824.72   18.00
   0  -1 -18  846.72   18.10
  -2  -2 -18   98.89    3.60
  -2  -2 -18  101.19    3.70
   9   3 -18   50.99    1.90
  -9  -3  18   45.20    2.00
   7   2 -18   97.69    3.70
   7   2 -18   89.99    3.30
  -7  -2  18   94.89    3.50
   5   1 -18 1497.95   31.90
   5   1 -18 1543.65   31.60
   5   1 -18 1513.25   31.80
   3   0 -18 1670.33   34.80
   3   0 -18 1615.44   34.50
   3   0 -18 1722.93   34.80
   3   0 -18 1677.43   34.80
   1  -1 -18  484.35   11.20
   1  -1 -18  486.05   11.30
  -1  -2 -18   99.79    3.60
  -1  -2 -18  100.59    3.70
  -3  -3 -18   15.20    2.10
  10   3 -18   15.80    1.20
   8   2 -18  177.48    5.00
  -8  -2  18  182.18    5.10
   6   1 -18   27.80    3.00
   6   1 -18   26.40    2.20
   6   1 -18   28.10    2.40
   4   0 -18 1971.60   41.30
   4   0 -18 1974.70   41.10
   4   0 -18 2036.60   41.40
   4   0 -18 2025.60   41.30
   2  -1 -18  301.87    7.50
   2  -1 -18  296.07    7.60
   0  -2 -18  450.85   10.80
   0  -2 -18  467.95   10.80
  -2  -3 -18   47.80    2.30
   9   2 -18  162.48    4.60
   9   2 -18  155.98    4.50
  -9  -2  18  156.68    4.60
   7   1 -18  440.06   10.20
   7   1 -18  426.66   10.20
   5   0 -18  169.68    5.00
   3  -1 -18 1567.74   33.30
   3  -1 -18 1621.94   33.30
   1  -2 -18  661.83   14.80
   1  -2 -18  667.03   14.90
  -1  -3 -18   13.00    2.20
  -1  -3 -18   17.40    1.70
  10   2 -18  112.89    3.60
  10   2 -18  116.39    3.70
 -10  -2  18  118.69    3.70
   8   1 -18  142.29    4.60
   8   1 -18  145.19    4.40
   6   0 -18  112.69    3.90
   6   0 -18  114.39    3.80
   4  -1 -18    4.50    1.30
   4  -1 -18    1.20    1.10
   4  -1 -18    1.50    1.00
   2  -2 -18  612.54   14.10
   2  -2 -18  628.74   14.00
   0  -3 -18   15.40    1.90
   0  -3 -18   12.90    1.50
  11   2 -18  200.88    5.20
  11   2 -18  194.68    5.00
   9   1 -18   95.29    3.40
   9   1 -18   90.09    3.50
   7   0 -18  255.77    6.70
   7   0 -18  254.07    6.80
   7   0 -18  252.57    6.70
   5  -1 -18 1553.84   32.20
   5  -1 -18 1499.95   32.30
   5  -1 -18 1572.04   32.30
   3  -2 -18   85.49    3.40
   3  -2 -18   87.39    3.40
   1  -3 -18   22.50    2.00
   1  -3 -18   24.60    1.90
  12   2 -18  106.39    3.10
  10   1 -18  525.15   11.80
  10   1 -18  521.05   12.00
 -10  -1  18  515.55   11.80
   8   0 -18   83.79    4.00
   8   0 -18   84.39    3.30
   8   0 -18   87.99    3.40
   6  -1 -18   27.40    2.40
   6  -1 -18   29.10    2.60
   6  -1 -18   30.40    2.30
   4  -2 -18  309.37    9.20
   4  -2 -18  272.67    7.30
   2  -3 -18    9.20    1.70
   2  -3 -18    7.50    1.40
  13   2 -18   84.69    2.50
  11   1 -18   81.29    3.20
   9   0 -18   11.90    2.20
   9   0 -18    9.80    1.80
   7  -1 -18  441.26   10.40
   7  -1 -18  442.46   10.40
   7  -1 -18  439.16   10.30
   5  -2 -18  325.77    8.30
   5  -2 -18  339.17    8.30
   3  -3 -18   44.70    2.30
   3  -3 -18   46.70    2.20
  12   1 -18  277.77    7.00
  12   1 -18  275.77    6.70
  10   0 -18  122.59    4.10
   8  -1 -18  139.19    4.50
   8  -1 -18  143.29    4.40
   8  -1 -18  141.19    4.50
   6  -2 -18  382.36    9.30
   6  -2 -18  388.16    9.30
   4  -3 -18   40.10    2.00
   4  -3 -18   35.10    2.10
  13   1 -18  259.07    6.30
  13   1 -18  263.27    6.40
  11   0 -18  670.53   15.00
   9  -1 -18   95.99    3.50
   9  -1 -18   92.29    3.70
   9  -1 -18   92.29    3.60
   7  -2 -18   98.39    3.50
   7  -2 -18   94.59    3.40
   5  -3 -18  113.89    3.50
   5  -3 -18  115.49    3.50
  14   1 -18  260.67    6.10
  12   0 -18  314.97    7.70
  10  -1 -18  523.35   11.80
  10  -1 -18  518.45   11.90
  10  -1 -18  524.35   11.90
   8  -2 -18  182.18    5.20
   8  -2 -18  180.48    5.00
   6  -3 -18   29.60    2.00
   6  -3 -18   30.90    2.00
  15   1 -18  220.68    5.10
  13   0 -18  558.64   12.40
  11  -1 -18   82.19    3.10
   9  -2 -18  161.08    4.60
   9  -2 -18  157.88    4.60
   7  -3 -18    6.60    1.30
   7  -3 -18    5.30    1.40
  14   0 -18  330.27    7.70
  12  -1 -18  286.27    7.00
  10  -2 -18  116.29    3.70
   8  -3 -18   28.30    2.60
   8  -3 -18   27.00    1.60
  13  -1 -18  270.37    6.50
  11  -2 -18  203.58    5.30
   9  -3 -18   53.29    2.30
  14  -1 -18  233.98    6.60
  10  -3 -18   18.00    1.60
  -8   2 -19   31.70    1.40
 -10   1 -19    0.60    0.50
 -10   1 -19    0.70    0.60
   5  -3  19  222.58    5.10
  -7   2 -19    3.90    0.90
  -7   2 -19    7.10    1.20
   7  -2  19    6.20    1.50
  -9   1 -19    3.30    0.90
  -9   1 -19    2.00    0.60
  -4   3 -19   42.20    2.10
   4  -3  19   42.20    2.50
  -6   2 -19  167.68    4.30
  -6   2 -19  162.38    4.40
   6  -2  19  162.78    4.40
  -8   1 -19   26.70    1.60
  -8   1 -19   25.80    1.90
 -10   0 -19    0.30    0.50
 -10   0 -19    0.70    0.60
  -3   3 -19  389.56    8.90
   3  -3  19  435.36   10.40
  -5   2 -19  100.59    3.40
  -5   2 -19  101.09    3.30
  -7   1 -19   11.90    1.40
  -7   1 -19   10.40    1.50
  -9   0 -19    0.70    1.00
  -9   0 -19    0.50    0.80
  -2   3 -19    7.00    1.40
   2  -3  19    7.80    1.40
  -4   2 -19  231.58    5.80
  -4   2 -19  232.58    6.00
  -6   1 -19   48.40    2.40
  -6   1 -19   49.70    2.20
  -8   0 -19    0.50    0.60
  -8   0 -19    0.80    0.70
  -1   3 -19  428.76    9.50
   1  -3  19  433.86    9.70
   1  -3  19  427.76    9.60
  -3   2 -19    1.90    1.00
  -5   1 -19   31.90    2.10
  -5   1 -19   30.50    1.90
  -7   0 -19    1.00    0.80
  -7   0 -19   -0.90    0.60
  -9  -1 -19    5.90    1.50
   0   3 -19   -0.70    0.80
   0  -3  19    1.50    1.00
   0  -3  19    2.10    1.00
  -2   2 -19  498.25   11.40
  -2   2 -19  497.95   11.30
  -4   1 -19   59.19    2.70
  -4   1 -19   57.09    2.80
  -4   1 -19   58.99    2.60
  -6   0 -19   -0.30    0.70
  -6   0 -19    0.60    0.90
  -6   0 -19   -1.00    1.60
  -8  -1 -19   24.30    1.80
  -8  -1 -19   26.00    2.00
   1   3 -19  181.28    4.80
  -1  -3  19  181.48    4.90
  -1  -3  19  178.68    4.80
  -1   2 -19   54.29    2.40
  -1   2 -19   47.10    2.80
   1  -2  19   49.90    2.70
  -3   1 -19  190.08    5.40
  -3   1 -19  192.88    5.40
  -3   1 -19  176.08    5.90
  -5   0 -19    0.60    1.40
  -5   0 -19   -1.00    1.00
  -5   0 -19    1.40    0.80
  -7  -1 -19    9.40    1.80
  -7  -1 -19   10.50    1.70
   2   3 -19    3.10    0.90
  -2  -3  19    3.70    1.20
  -2  -3  19    5.50    1.50
   0   2 -19  735.43   16.20
   0   2 -19  756.42   16.40
   0  -2  19  742.93   16.40
  -2   1 -19  129.59    4.00
  -2   1 -19  133.59    4.30
  -2   1 -19  134.29    4.70
  -4   0 -19    1.90    1.10
  -4   0 -19    0.60    1.10
  -4   0 -19   -1.80    0.80
  -6  -1 -19   48.50    2.50
  -6  -1 -19   50.59    2.50
   3   3 -19  674.53   14.60
  -3  -3  19  690.53   15.40
  -3  -3  19  673.63   14.60
   1   2 -19    7.50    1.60
   1   2 -19    7.30    2.10
  -1  -2  19    9.10    1.90
  -1   1 -19   10.10    1.70
  -1   1 -19    8.00    1.80
  -1   1 -19   10.40    1.80
  -3   0 -19    2.70    1.20
  -3   0 -19    1.70    1.20
  -5  -1 -19   35.90    2.70
   4   3 -19    1.70    0.80
  -4  -3  19    2.90    1.00
   2   2 -19  183.78    5.30
   2   2 -19  189.88    5.20
  -2  -2  19  184.18    5.40
   0   1 -19    7.70    1.70
   0   1 -19    7.60    1.40
   0   1 -19    7.40    1.90
  -2   0 -19   -0.60    1.20
  -2   0 -19    4.20    1.70
  -2   0 -19    3.30    1.10
  -2   0 -19    1.20    0.90
  -4  -1 -19   54.79    2.90
  -4  -1 -19   54.89    2.90
  -4  -1 -19   62.09    3.00
   5   3 -19  321.57    7.80
  -5  -3  19  343.97    8.70
   3   2 -19  177.28    4.90
   3   2 -19  171.88    5.20
  -3  -2  19  177.08    5.30
   1   1 -19  406.36    9.70
   1   1 -19  408.36    9.50
   1   1 -19  404.66    9.90
  -1   0 -19   -0.40    1.30
  -1   0 -19   -0.40    1.20
  -1   0 -19    0.10    1.20
  -1   0 -19    1.40    0.80
  -3  -1 -19  203.88    5.60
  -3  -1 -19  198.08    7.30
  -3  -1 -19  197.88    5.60
   6   3 -19   69.79    2.60
  -6  -3  19   72.19    2.80
   4   2 -19  202.78    5.50
   4   2 -19  205.98    5.70
  -4  -2  19  205.68    5.80
   2   1 -19    4.20    1.20
   2   1 -19    5.20    1.20
   2   1 -19    3.10    1.00
   0   0 -19    0.70    1.10
   0   0 -19    0.60    0.80
   0   0 -19    0.90    1.10
   0   0 -19    3.10    1.20
  -2  -1 -19  138.89    4.50
  -2  -1 -19  131.39    4.40
  -2  -1 -19  135.79    4.40
   7   3 -19  395.76    8.80
  -7  -3  19  391.76    8.80
   5   2 -19  140.09    4.80
   5   2 -19  141.29    4.40
  -5  -2  19  139.89    4.50
   3   1 -19   28.80    2.20
   3   1 -19   28.00    2.10
   3   1 -19   27.90    2.40
   1   0 -19    0.00    1.10
   1   0 -19    0.10    1.00
   1   0 -19    0.50    0.80
  -1  -1 -19    8.80    2.20
  -1  -1 -19    5.70    1.20
  -1  -1 -19    8.20    1.80
  -3  -2 -19    1.30    1.40
  -3  -2 -19    2.10    1.70
   8   3 -19  110.69    3.20
  -8  -3  19  124.09    4.30
   6   2 -19   57.59    2.60
   6   2 -19   58.89    3.00
  -6  -2  19   54.69    2.70
   4   1 -19   89.19    3.40
   4   1 -19   91.19    3.50
   4   1 -19   92.69    3.70
   2   0 -19    1.60    1.10
   2   0 -19    1.00    1.00
   2   0 -19    1.60    1.40
   2   0 -19    3.50    1.10
   0  -1 -19    6.70    1.30
   0  -1 -19    8.30    1.90
   0  -1 -19    7.20    1.80
   9   3 -19  174.98    4.20
  -9  -3  19  176.08    4.30
   7   2 -19   16.30    1.70
  -7  -2  19   14.20    1.80
   5   1 -19  681.23   15.10
   5   1 -19  683.03   15.00
   5   1 -19  675.33   15.20
   3   0 -19    0.00    0.80
   3   0 -19    2.70    1.20
   3   0 -19    2.70    1.60
   1  -1 -19  425.66    9.90
   1  -1 -19  401.36    9.80
   1  -1 -19  414.26    9.90
  -1  -2 -19   52.79    2.60
  -1  -2 -19   47.20    2.50
  10   3 -19    5.80    1.00
   8   2 -19  660.53   14.70
   8   2 -19  688.23   14.80
  -8  -2  19  668.23   14.80
   6   1 -19  246.18    6.80
   6   1 -19  256.07    6.50
   6   1 -19  247.98    6.70
   4   0 -19    1.50    0.80
   4   0 -19   -0.40    1.70
   4   0 -19    0.70    1.10
   4   0 -19    1.30    0.90
   2  -1 -19    3.30    1.20
   2  -1 -19    4.00    1.20
   2  -1 -19    6.70    1.80
   0  -2 -19  762.32   16.90
   0  -2 -19  782.32   16.90
   9   2 -19   36.50    2.40
   9   2 -19   30.30    1.90
  -9  -2  19   31.20    2.10
   7   1 -19  124.69    4.20
   7   1 -19  127.19    4.10
   5   0 -19    0.10    0.90
   5   0 -19   -0.90    0.80
   5   0 -19   -0.70    1.00
   3  -1 -19   30.10    2.70
   3  -1 -19   30.00    2.20
   3  -1 -19   29.90    2.20
   1  -2 -19    9.60    1.90
   1  -2 -19   12.30    1.90
  -1  -3 -19  439.36    9.70
  10   2 -19  332.27    7.70
  10   2 -19  321.77    7.60
 -10  -2  19  321.67    7.60
   8   1 -19  219.68    6.20
   8   1 -19  223.98    5.90
   6   0 -19    0.90    0.90
   6   0 -19    1.10    1.20
   6   0 -19    0.30    0.90
   4  -1 -19   95.39    3.60
   4  -1 -19   93.99    3.50
   4  -1 -19   92.59    3.70
   2  -2 -19  184.48    5.20
   2  -2 -19  180.88    5.30
   0  -3 -19    1.30    1.00
   0  -3 -19    2.20    0.90
  11   2 -19  115.59    3.30
  11   2 -19  106.99    4.20
   9   1 -19   76.69    3.10
   9   1 -19   76.89    3.10
   7   0 -19    1.30    1.00
   7   0 -19    0.40    0.90
   7   0 -19    1.30    1.50
   5  -1 -19  684.23   15.40
   5  -1 -19  696.43   15.40
   5  -1 -19  695.43   15.40
   3  -2 -19  177.68    5.20
   3  -2 -19  179.78    5.20
   1  -3 -19  178.28    4.80
   1  -3 -19  183.48    4.80
  12   2 -19  421.56    9.20
  10   1 -19  121.59    4.00
 -10  -1  19  137.29    4.40
   8   0 -19    0.00    1.70
   8   0 -19    1.40    1.20
   8   0 -19    0.50    0.90
   6  -1 -19  252.27    6.70
   6  -1 -19  247.68    6.70
   6  -1 -19  258.37    6.70
   4  -2 -19  211.78    5.80
   4  -2 -19  208.28    5.80
   2  -3 -19   10.30    1.40
   2  -3 -19    5.90    1.50
  13   2 -19   64.79    2.10
  11   1 -19  147.89    4.30
  11   1 -19  142.79    4.20
   9   0 -19   -1.10    1.20
   9   0 -19    2.20    1.20
   7  -1 -19  127.79    4.10
   7  -1 -19  130.89    4.30
   7  -1 -19  126.89    4.20
   5  -2 -19  150.48    4.50
   5  -2 -19  146.79    4.60
   3  -3 -19  680.73   14.70
   3  -3 -19  679.03   14.80
  12   1 -19    6.90    1.50
  12   1 -19    7.50    1.30
  10   0 -19    0.00    0.80
   8  -1 -19  224.48    6.00
   8  -1 -19  223.38    6.10
   8  -1 -19  215.48    6.00
   6  -2 -19   56.19    2.70
   6  -2 -19   56.69    2.60
   4  -3 -19    1.30    0.80
   4  -3 -19    2.80    0.90
  13   1 -19   69.59    2.90
  13   1 -19   74.39    2.50
  11   0 -19   -0.50    0.70
   9  -1 -19   77.79    3.40
   9  -1 -19   74.69    3.10
   9  -1 -19   72.79    3.00
   7  -2 -19   15.30    1.70
   7  -2 -19   10.80    1.70
   5  -3 -19  329.57    7.80
   5  -3 -19  340.37    7.80
  14   1 -19    2.50    0.90
  12   0 -19    0.70    0.70
  10  -1 -19  135.29    4.30
  10  -1 -19  105.09    4.90
  10  -1 -19  122.59    5.30
   8  -2 -19  677.43   14.90
   8  -2 -19  683.33   15.00
   6  -3 -19   66.79    2.50
   6  -3 -19   71.79    2.40
  15   1 -19   74.19    2.70
  13   0 -19    0.60    0.70
  11  -1 -19  150.38    4.40
   9  -2 -19   32.70    2.10
   9  -2 -19   31.50    2.20
   7  -3 -19  411.86    9.30
   7  -3 -19  429.66    9.70
  14   0 -19    0.30    0.60
  12  -1 -19    8.10    1.60
  10  -2 -19  331.77    7.80
   8  -3 -19  122.49    3.40
   8  -3 -19  120.79    3.30
  15   0 -19   -0.80    0.50
  13  -1 -19   76.19    2.60
  11  -2 -19  115.89    4.30
   9  -3 -19  185.68    4.50
  14  -1 -19    3.00    0.80
  -7   2 -20    1.70    0.90
  -7   2 -20    2.40    0.70
   7  -2  20    1.20    1.00
  -9   1 -20   97.29    2.70
  -9   1 -20   98.49    2.60
   4  -3  20    9.80    1.20
  -6   2 -20   15.50    1.30
   6  -2  20   15.00    1.50
  -8   1 -20    1.30    0.60
  -8   1 -20    0.40    0.50
 -10   0 -20  257.27    5.70
 -10   0 -20  256.77    5.70
  -3   3 -20    0.70    0.90
   3  -3  20    4.90    1.10
  -5   2 -20   -0.40    0.80
  -5   2 -20    1.40    0.80
   5  -2  20    1.20    1.00
  -7   1 -20  351.96    8.20
  -7   1 -20  356.56    8.30
  -9   0 -20   33.20    1.60
  -9   0 -20   37.40    1.50
  -2   3 -20   71.29    2.30
   2  -3  20   70.79    2.40
  -4   2 -20   38.90    2.70
  -4   2 -20   37.40    2.10
  -6   1 -20   24.90    1.70
  -6   1 -20   22.20    1.70
  -8   0 -20  334.17    8.10
  -8   0 -20  316.87    7.50
  -1   3 -20   73.89    2.40
   1  -3  20   75.39    2.60
   1  -3  20   75.69    3.00
  -3   2 -20    2.20    0.90
  -3   2 -20    0.70    0.80
  -5   1 -20  250.37    6.40
  -5   1 -20  248.08    6.80
  -7   0 -20   19.10    1.60
  -7   0 -20   21.30    1.50
   0   3 -20   65.19    2.30
   0  -3  20   68.09    2.50
   0  -3  20   66.09    2.50
  -2   2 -20  348.47    8.20
  -2   2 -20  344.67    8.30
   2  -2  20  353.46    8.40
  -4   1 -20  180.18    5.10
  -4   1 -20  176.18    4.80
  -4   1 -20  174.68    5.00
  -6   0 -20  269.17    6.50
  -6   0 -20  259.27    6.70
  -8  -1 -20    1.70    1.00
  -8  -1 -20    1.50    1.10
   1   3 -20   51.09    2.10
  -1  -3  20   55.69    2.30
  -1  -3  20   53.19    2.20
  -1   2 -20  149.29    5.80
  -1   2 -20  150.78    4.30
   1  -2  20  143.59    4.90
  -3   1 -20  355.96    8.70
  -3   1 -20  352.96    8.70
  -3   1 -20  355.96    8.50
  -5   0 -20   -1.40    0.70
  -5   0 -20    0.90    1.10
  -7  -1 -20  363.76    8.00
  -7  -1 -20  344.87    8.10
   2   3 -20    5.50    1.20
  -2  -3  20    5.80    1.40
  -2  -3  20    3.40    1.20
   0   2 -20  439.76   10.10
   0   2 -20  436.56   10.20
   0  -2  20  432.76   10.20
  -2   1 -20   12.10    1.90
  -2   1 -20   13.20    2.00
  -4   0 -20 1167.28   24.50
  -4   0 -20 1157.08   24.70
  -4   0 -20 1162.88   24.70
  -6  -1 -20   19.90    1.90
  -6  -1 -20   25.50    2.10
   3   3 -20    1.80    0.80
  -3  -3  20    1.10    0.80
  -3  -3  20    3.00    2.50
   1   2 -20   14.50    2.20
   1   2 -20   17.10    1.70
  -1  -2  20   16.00    1.90
  -1   1 -20  495.35   11.40
  -1   1 -20  480.75   11.30
  -1   1 -20  478.95   11.10
  -3   0 -20   98.39    3.50
  -3   0 -20   99.99    3.60
  -3   0 -20  102.39    3.50
  -5  -1 -20  242.38    6.30
  -5  -1 -20  248.58    6.20
   4   3 -20   51.99    2.60
  -4  -3  20   47.10    2.10
   2   2 -20   27.20    1.90
   2   2 -20   27.60    2.30
  -2  -2  20   32.40    2.20
   0   1 -20   12.70    1.80
   0   1 -20    8.40    1.70
   0   1 -20   12.70    1.80
  -2   0 -20 1805.02   37.70
  -2   0 -20 1824.72   37.60
  -2   0 -20 1825.22   37.90
  -2   0 -20 1834.82   38.10
  -4  -1 -20  197.38    6.30
  -4  -1 -20  184.08    5.30
   5   3 -20   24.30    1.50
  -5  -3  20   25.60    1.80
   3   2 -20   25.80    1.90
   3   2 -20   26.40    2.40
  -3  -2  20   23.00    2.50
   1   1 -20 1610.34   33.60
   1   1 -20 1600.84   33.40
   1   1 -20 1605.04   33.80
  -1   0 -20   91.59    3.50
  -1   0 -20   90.89    3.40
  -1   0 -20   89.29    3.40
  -1   0 -20   93.09    3.70
  -3  -1 -20  359.46    8.70
  -3  -1 -20  354.86    8.60
   6   3 -20   35.20    1.70
  -6  -3  20   36.50    1.80
   4   2 -20   11.20    2.20
   4   2 -20   12.40    1.50
  -4  -2  20    8.80    1.70
   2   1 -20   43.10    2.50
   2   1 -20   44.30    2.30
   0   0 -20 1408.26   29.40
   0   0 -20 1383.26   29.50
   0   0 -20 1399.86   29.20
   0   0 -20 1422.26   29.60
  -2  -1 -20   10.70    2.10
  -2  -1 -20    8.70    1.60
  -2  -1 -20    8.70    2.10
   7   3 -20   20.60    1.30
  -7  -3  20   22.50    1.40
   5   2 -20   -0.10    0.90
   5   2 -20   -0.80    1.10
  -5  -2  20    1.00    1.00
   3   1 -20 1479.35   31.30
   3   1 -20 1494.65   31.20
   3   1 -20 1478.15   31.00
   1   0 -20  575.34   13.10
   1   0 -20  584.84   13.30
   1   0 -20  601.14   13.40
   1   0 -20  599.34   13.50
  -1  -1 -20  498.05   11.50
  -1  -1 -20  500.25   11.50
  -1  -1 -20  499.35   11.50
  -3  -2 -20    2.90    1.60
   8   3 -20    1.10    0.60
  -8  -3  20    1.20    0.80
   6   2 -20  107.99    3.70
   6   2 -20  111.99    3.60
  -6  -2  20  110.09    3.70
   4   1 -20  303.87    7.70
   4   1 -20  297.67    7.50
   4   1 -20  300.27    7.60
   2   0 -20  574.24   13.00
   2   0 -20  564.14   12.90
   2   0 -20  573.14   12.80
   2   0 -20  570.04   13.00
   0  -1 -20   12.50    2.00
   0  -1 -20   13.20    1.90
   0  -1 -20   12.70    2.20
  -2  -2 -20  356.46    8.40
  -2  -2 -20  351.26    8.30
   9   3 -20    1.20    0.60
   7   2 -20   41.70    2.50
   7   2 -20   44.30    2.20
  -7  -2  20   43.20    2.30
   5   1 -20  271.57    6.80
   5   1 -20  265.67    8.30
   5   1 -20  268.67    7.10
   3   0 -20   75.49    3.40
   3   0 -20   79.79    3.20
   3   0 -20   78.49    3.00
   3   0 -20   71.59    3.10
   1  -1 -20 1591.64   33.20
   1  -1 -20 1574.14   33.00
   1  -1 -20 1589.74   33.10
  -1  -2 -20  144.59    4.40
  -1  -2 -20  137.99    4.60
   8   2 -20   51.89    2.80
   8   2 -20   53.79    2.30
  -8  -2  20   56.19    2.50
   6   1 -20  187.38    5.60
   6   1 -20  195.38    5.30
   6   1 -20  194.68    5.50
   4   0 -20  616.04   14.00
   4   0 -20  644.64   14.20
   4   0 -20  627.74   14.10
   4   0 -20  632.04   14.20
   2  -1 -20   42.70    2.80
   2  -1 -20   44.80    2.40
   2  -1 -20   42.50    2.40
   0  -2 -20  431.76   10.10
   0  -2 -20  436.16   10.10
  -2  -3 -20   70.99    2.60
   9   2 -20  485.75   10.90
   9   2 -20  492.15   11.10
  -9  -2  20  491.75   11.00
   7   1 -20   84.59    3.40
   7   1 -20   93.59    4.50
   7   1 -20   89.99    3.30
   5   0 -20  160.18    4.80
   5   0 -20  160.08    4.80
   5   0 -20  162.38    4.90
   3  -1 -20 1460.45   30.70
   3  -1 -20 1457.55   30.60
   3  -1 -20 1462.05   30.60
   1  -2 -20   13.80    1.80
   1  -2 -20   17.40    1.90
  10   2 -20  149.79    4.30
  10   2 -20  147.09    4.00
 -10  -2  20  146.49    4.10
   8   1 -20  152.28    4.50
   8   1 -20  151.38    4.70
   6   0 -20 1317.77   27.90
   6   0 -20 1308.87   27.90
   6   0 -20 1335.67   27.90
   4  -1 -20  301.67    7.80
   4  -1 -20  308.47    7.80
   4  -1 -20  309.37    7.80
   2  -2 -20   26.70    2.10
   2  -2 -20   28.10    2.10
   0  -3 -20   65.09    2.70
   0  -3 -20   68.39    2.30
  11   2 -20   45.60    1.90
   9   1 -20  546.25   12.50
   9   1 -20  553.74   12.30
   7   0 -20  392.76    9.40
   7   0 -20  390.96    9.40
   7   0 -20  392.26    9.40
   5  -1 -20  274.27    7.60
   5  -1 -20  271.17    7.10
   5  -1 -20  277.07    8.10
   3  -2 -20   26.10    1.90
   3  -2 -20   20.60    1.90
   1  -3 -20   53.69    2.20
   1  -3 -20   52.29    2.10
  12   2 -20   88.49    2.60
  10   1 -20    6.00    1.50
  10   1 -20    6.40    1.40
 -10  -1  20    5.40    1.30
   8   0 -20 2091.39   44.00
   8   0 -20 2170.48   44.10
   8   0 -20 2152.88   44.50
   6  -1 -20  191.78    5.40
   6  -1 -20  186.18    5.70
   6  -1 -20  194.28    5.40
   4  -2 -20   10.80    1.70
   4  -2 -20   12.10    1.80
   2  -3 -20    4.40    1.20
   2  -3 -20    3.40    0.90
  11   1 -20  689.13   15.20
  11   1 -20  691.93   14.80
   9   0 -20  192.18    6.60
   9   0 -20  189.78    5.30
   7  -1 -20   95.69    3.60
   7  -1 -20   89.79    3.40
   7  -1 -20   91.29    3.40
   5  -2 -20    2.10    1.10
   5  -2 -20    0.50    0.80
   3  -3 -20    0.90    0.80
   3  -3 -20   -0.30    1.10
  12   1 -20   68.69    2.80
  12   1 -20   67.69    2.50
  10   0 -20  807.22   17.60
   8  -1 -20  154.38    4.60
   8  -1 -20  148.69    4.60
   8  -1 -20  148.29    4.50
   6  -2 -20  110.79    3.70
   6  -2 -20  110.09    3.60
   4  -3 -20   45.40    2.10
   4  -3 -20   48.80    2.50
  13   1 -20  511.85   11.90
  11   0 -20  254.97    6.50
   9  -1 -20  560.34   12.60
   9  -1 -20  557.64   12.50
   9  -1 -20  563.84   12.60
   7  -2 -20   46.60    2.40
   7  -2 -20   44.30    2.20
   5  -3 -20   23.40    1.60
   5  -3 -20   24.20    1.80
  14   1 -20   60.19    2.10
  12   0 -20  370.06    8.70
  10  -1 -20    6.30    1.60
  10  -1 -20    2.90    0.90
  10  -1 -20    3.00    1.40
   8  -2 -20   56.39    2.50
   8  -2 -20   53.39    2.40
   6  -3 -20   37.80    1.70
   6  -3 -20   37.20    1.90
  13   0 -20    4.40    1.20
  11  -1 -20  706.23   15.30
   9  -2 -20  512.15   11.40
   9  -2 -20  505.75   11.20
   7  -3 -20   23.40    1.60
   7  -3 -20   22.10    2.20
  14   0 -20  333.17    7.50
  12  -1 -20   69.89    2.60
  10  -2 -20  150.88    4.40
  10  -2 -20  178.08    5.60
   8  -3 -20    1.70    1.00
   8  -3 -20    1.60    0.70
  15   0 -20   36.80    1.50
  13  -1 -20  455.35   10.50
   9  -3 -20    1.60    0.70
  14  -1 -20   54.39    2.20
  -7   2 -21    4.80    1.00
  -6   2 -21  424.16    9.20
   6  -2  21  426.96    9.20
  -8   1 -21    6.20    1.20
   3  -3  21  253.47    5.70
  -5   2 -21    3.40    0.80
   5  -2  21    3.20    0.90
  -7   1 -21   81.19    2.70
  -7   1 -21   80.69    2.50
   7  -1  21   78.49    3.20
  -9   0 -21    1.30    0.70
  -9   0 -21    0.00    0.50
  -2   3 -21   41.30    1.80
   2  -3  21   46.30    1.80
  -4   2 -21  164.98    4.40
  -4   2 -21  172.48    4.50
  -6   1 -21   52.09    2.10
  -6   1 -21   52.79    2.20
  -8   0 -21    0.90    0.70
  -8   0 -21    0.00    0.50
  -1   3 -21  293.67    6.50
   1  -3  21  289.47    6.70
  -3   2 -21   16.60    1.50
  -3   2 -21   18.50    1.80
  -5   1 -21   56.29    2.40
  -5   1 -21   60.69    2.40
  -7   0 -21    1.00    0.80
  -7   0 -21    0.80    0.60
   0   3 -21   29.30    1.60
   0  -3  21   29.00    2.10
   0  -3  21   31.00    2.00
  -2   2 -21  350.26    8.20
  -2   2 -21  351.36    8.30
  -4   1 -21   22.00    1.70
  -4   1 -21   24.10    1.80
  -6   0 -21   -0.30    0.60
  -6   0 -21    1.00    0.80
   1   3 -21  264.47    5.90
  -1  -3  21  245.28    6.20
  -1  -3  21  255.57    6.40
  -1   2 -21    5.80    1.30
  -1   2 -21    4.00    1.10
   1  -2  21    7.60    1.30
  -3   1 -21   53.09    2.40
  -3   1 -21   52.79    2.60
  -3   1 -21   54.39    2.60
  -5   0 -21   -0.60    0.90
  -5   0 -21    0.80    0.70
  -5   0 -21    2.30    1.30
  -7  -1 -21   73.69    2.80
   2   3 -21   85.79    2.60
  -2  -3  21   84.99    2.70
  -2  -3  21   90.09    3.00
   0   2 -21   48.90    2.50
   0   2 -21   48.20    2.30
   0  -2  21   49.40    2.50
  -2   1 -21   25.50    2.00
  -2   1 -21   22.60    2.00
  -2   1 -21   20.00    1.80
  -4   0 -21   -0.40    1.50
  -4   0 -21   -0.10    1.00
  -4   0 -21    0.50    0.70
  -6  -1 -21   50.39    2.60
  -6  -1 -21   45.90    2.40
   3   3 -21  441.16    9.80
  -3  -3  21  464.45   10.00
   1   2 -21   32.20    2.30
  -1  -2  21   28.80    3.00
  -1   1 -21  319.67    8.00
  -1   1 -21  313.17    7.70
  -1   1 -21  316.27    8.00
  -3   0 -21    1.40    1.10
  -3   0 -21    1.10    0.80
  -3   0 -21    1.00    1.00
  -5  -1 -21   59.29    2.60
   4   3 -21   31.00    1.50
  -4  -3  21   32.20    2.30
   2   2 -21  559.94   12.30
   2   2 -21  539.25   12.30
  -2  -2  21  541.85   12.90
   0   1 -21    7.20    1.60
   0   1 -21    6.90    1.60
   0   1 -21    6.80    1.60
  -2   0 -21    0.40    0.80
  -2   0 -21    1.80    1.50
  -2   0 -21    0.70    1.00
  -2   0 -21    2.10    1.30
  -4  -1 -21   23.20    2.10
  -4  -1 -21   25.50    2.40
   5   3 -21  139.69    3.80
  -5  -3  21  151.18    4.10
   3   2 -21    9.70    1.50
   3   2 -21   11.70    2.10
  -3  -2  21    7.80    1.60
   1   1 -21  441.26   10.00
   1   1 -21  420.36   10.20
   1   1 -21  434.36   10.30
  -1   0 -21    2.30    1.10
  -1   0 -21   -0.50    0.80
  -1   0 -21   -0.10    1.30
  -1   0 -21    0.00    1.20
   6   3 -21   14.40    1.30
  -6  -3  21   14.00    1.20
   4   2 -21  600.24   13.10
   4   2 -21  586.24   14.30
  -4  -2  21  582.54   14.00
   2   1 -21   10.50    1.80
   2   1 -21    6.90    1.70
   2   1 -21    7.00    2.00
   0   0 -21    1.60    0.90
   0   0 -21   -1.20    1.00
   0   0 -21   -0.60    1.30
   0   0 -21   -0.20    1.20
  -2  -1 -21   20.10    2.20
  -2  -1 -21   25.10    2.10
  -2  -1 -21   18.40    2.30
   7   3 -21  451.05    9.70
  -7  -3  21  455.75    9.80
   5   2 -21   -1.10    1.00
   5   2 -21    1.70    0.90
  -5  -2  21    1.60    1.10
   3   1 -21    9.50    1.60
   3   1 -21    6.00    1.70
   3   1 -21    6.90    1.80
   1   0 -21    0.10    1.00
   1   0 -21    0.20    0.80
   1   0 -21    0.70    1.30
   1   0 -21    1.00    1.00
  -1  -1 -21  311.97    7.90
  -1  -1 -21  320.27    7.90
  -1  -1 -21  318.07    7.80
   8   3 -21    0.60    0.60
  -8  -3  21    0.70    0.80
   6   2 -21  754.72   16.30
   6   2 -21  754.32   16.30
  -6  -2  21  761.72   16.50
   4   1 -21    9.40    2.00
   4   1 -21   11.70    1.70
   4   1 -21    8.30    1.80
   2   0 -21    0.10    1.20
   2   0 -21    1.10    1.00
   2   0 -21    0.80    1.50
   2   0 -21    1.90    0.90
   0  -1 -21    4.80    1.20
   0  -1 -21    5.20    1.20
   0  -1 -21    9.70    2.10
  -2  -2 -21  349.07    8.30
  -2  -2 -21  355.76    8.20
   7   2 -21    2.80    1.00
   7   2 -21    3.90    1.00
  -7  -2  21    2.80    1.00
   5   1 -21  428.46   10.40
   5   1 -21  437.46   10.20
   5   1 -21  455.85   11.00
   3   0 -21    0.00    0.90
   3   0 -21    1.20    1.60
   3   0 -21    1.00    1.00
   3   0 -21    0.80    1.40
   1  -1 -21  446.46   10.80
   1  -1 -21  450.05   10.50
   1  -1 -21  442.16   10.40
  -1  -2 -21    6.60    1.70
  -1  -2 -21    7.10    1.20
   8   2 -21  181.08    4.80
   8   2 -21  178.58    4.90
  -8  -2  21  179.58    4.90
   6   1 -21  105.89    3.70
   6   1 -21  109.29    3.90
   6   1 -21  108.39    3.70
   4   0 -21    2.80    2.50
   4   0 -21    1.30    0.90
   4   0 -21    1.00    1.10
   4   0 -21    0.20    0.80
   2  -1 -21    7.90    1.90
   2  -1 -21    7.10    1.70
   2  -1 -21    8.60    2.20
   0  -2 -21   48.50    2.40
   0  -2 -21   46.40    2.30
   9   2 -21   48.80    2.50
   9   2 -21   49.30    2.10
  -9  -2  21   50.99    2.30
   7   1 -21   16.10    3.00
   7   1 -21   15.10    2.00
   7   1 -21   13.40    1.90
   5   0 -21   -0.60    0.90
   5   0 -21   -0.80    0.80
   5   0 -21    1.00    1.10
   3  -1 -21    7.20    1.70
   3  -1 -21    3.70    1.00
   3  -1 -21    4.40    1.10
   1  -2 -21   29.10    2.80
   1  -2 -21   32.50    2.30
  -1  -3 -21  283.97    6.40
  10   2 -21  159.88    4.10
  10   2 -21  161.98    4.40
   8   1 -21   10.00    1.90
   8   1 -21    8.40    1.70
   6   0 -21    1.00    1.30
   6   0 -21    1.50    1.30
   6   0 -21   -0.80    1.00
   4  -1 -21    7.60    1.30
   4  -1 -21    5.30    1.10
   4  -1 -21    6.50    1.70
   2  -2 -21  587.44   14.20
   2  -2 -21  554.34   13.30
   0  -3 -21   28.20    1.70
   0  -3 -21   24.70    2.30
  11   2 -21    2.30    1.30
   9   1 -21  256.37    6.40
   7   0 -21    0.60    1.30
   7   0 -21   -0.70    0.80
   7   0 -21    0.30    1.00
   5  -1 -21  439.36   11.60
   5  -1 -21  426.96   10.20
   5  -1 -21  443.36   10.20
   3  -2 -21    9.20    1.40
   3  -2 -21   12.80    1.60
   1  -3 -21  272.77    6.30
   1  -3 -21  275.57    6.40
  12   2 -21  176.58    4.20
  10   1 -21    2.80    1.20
  10   1 -21    2.20    0.80
 -10  -1  21    1.60    1.20
   8   0 -21    0.00    1.40
   8   0 -21    0.80    0.90
   8   0 -21    0.90    1.00
   6  -1 -21  109.19    3.80
   6  -1 -21  106.29    4.10
   6  -1 -21  106.29    3.80
   4  -2 -21  661.03   15.60
   4  -2 -21  619.64   15.60
   2  -3 -21   83.99    2.60
   2  -3 -21   84.09    2.60
  11   1 -21   50.09    2.50
  11   1 -21   57.09    2.30
 -11  -1  21   57.39    3.60
   9   0 -21    0.70    1.00
   9   0 -21    1.10    0.80
   7  -1 -21   16.90    2.10
   7  -1 -21   14.20    1.80
   7  -1 -21   12.60    1.70
   5  -2 -21    0.20    1.40
   3  -3 -21  450.55   10.00
   3  -3 -21  466.65   10.10
  12   1 -21    9.30    1.30
  10   0 -21    0.90    0.90
   8  -1 -21    9.70    1.90
   8  -1 -21    8.90    1.60
   8  -1 -21    7.40    1.80
   6  -2 -21  782.32   16.80
   6  -2 -21  764.82   16.80
   4  -3 -21   32.30    1.60
   4  -3 -21   32.00    1.70
  13   1 -21  103.89    3.20
  11   0 -21    0.30    0.70
   9  -1 -21  262.37    6.70
   9  -1 -21  266.57    6.60
   9  -1 -21  266.37    6.70
   7  -2 -21    5.90    1.50
   7  -2 -21    3.20    1.00
   5  -3 -21  139.29    3.60
   5  -3 -21  137.89    3.70
  14   1 -21    5.20    1.20
  12   0 -21   -0.10    0.60
  10  -1 -21    5.00    1.30
  10  -1 -21    1.20    0.90
  10  -1 -21    0.50    1.60
   8  -2 -21  182.08    4.80
   8  -2 -21  182.48    4.90
   6  -3 -21   19.30    1.80
   6  -3 -21   17.00    1.30
  13   0 -21    0.40    0.60
  11  -1 -21   58.09    2.40
   9  -2 -21   55.29    2.40
   9  -2 -21   55.09    2.30
   7  -3 -21  497.85   10.60
   7  -3 -21  491.25   10.50
  14   0 -21    0.80    0.60
  12  -1 -21   11.40    1.60
  10  -2 -21  165.58    4.30
   8  -3 -21    1.70    0.70
  13  -1 -21   99.99    3.00
  -6   2 -22  108.79    2.80
   6  -2  22  106.89    3.00
  -8   1 -22   17.40    1.00
  -8   1 -22   19.40    1.10
  -5   2 -22    9.70    1.30
   5  -2  22    7.60    1.40
  -7   1 -22  142.59    3.60
  -7   1 -22  141.89    3.70
  -4   2 -22  220.78    5.40
   4  -2  22  214.98    5.50
  -6   1 -22    7.70    1.10
  -6   1 -22    4.70    1.20
  -8   0 -22   23.90    1.30
  -8   0 -22   24.10    1.30
  -1   3 -22   44.00    1.70
   1  -3  22   44.40    1.80
  -3   2 -22    2.60    1.10
  -3   2 -22    1.50    0.80
  -5   1 -22  278.97    6.90
  -5   1 -22  281.87    6.60
  -7   0 -22    0.50    0.60
  -7   0 -22    0.50    0.60
   0   3 -22   -0.20    0.80
   0  -3  22    0.40    0.90
  -2   2 -22  208.98    5.30
  -2   2 -22  207.58    5.70
  -4   1 -22   80.69    2.90
  -4   1 -22   82.09    3.10
  -6   0 -22  430.36    9.50
  -6   0 -22  429.96    9.70
   1   3 -22   11.20    1.10
  -1  -3  22   12.10    1.70
  -1  -3  22   11.40    1.50
  -1   2 -22    2.60    0.80
  -1   2 -22    2.80    0.90
   1  -2  22    7.70    1.90
  -3   1 -22  698.23   15.40
  -3   1 -22  700.83   15.20
  -3   1 -22  710.33   15.50
  -5   0 -22    4.80    1.40
  -5   0 -22    7.50    1.50
  -5   0 -22    7.80    1.40
   2   3 -22   22.30    1.30
  -2  -3  22   18.40    2.20
  -2  -3  22   25.20    1.50
   0   2 -22   64.59    2.50
   0   2 -22   66.69    2.70
   0  -2  22   63.99    2.70
  -2   1 -22   59.09    2.70
  -2   1 -22   59.19    2.70
  -2   1 -22   58.59    2.50
   2  -1  22   63.39    3.20
  -4   0 -22  610.14   13.60
  -4   0 -22  613.14   13.60
  -4   0 -22  617.54   13.40
  -6  -1 -22    2.70    0.90
   3   3 -22   12.60    1.70
  -3  -3  22   13.90    1.30
   1   2 -22  243.08    6.10
   1   2 -22  227.68    5.90
  -1  -2  22  239.58    6.10
  -1   1 -22  681.63   15.00
  -1   1 -22  680.13   15.30
  -1   1 -22  698.73   15.40
  -3   0 -22   -0.10    0.70
  -5  -1 -22  277.17    6.60
   4   3 -22   39.20    1.70
  -4  -3  22   36.40    2.40
   2   2 -22   70.99    2.60
   2   2 -22   74.59    3.00
  -2  -2  22   69.39    2.80
   0   1 -22   20.70    1.80
   0   1 -22   21.80    1.90
   0   1 -22   22.50    1.90
  -2   0 -22  340.37    8.50
  -2   0 -22  345.47    8.50
  -2   0 -22  357.56    8.30
  -4  -1 -22   82.59    3.20
  -4  -1 -22   83.79    3.10
   5   3 -22   13.10    1.10
  -5  -3  22   12.60    1.20
   3   2 -22   68.79    2.60
   3   2 -22   68.49    2.80
  -3  -2  22   68.99    2.80
   1   1 -22  371.46    8.80
   1   1 -22  375.06    9.00
   1   1 -22  370.96    9.10
  -1   0 -22  449.06   10.30
  -1   0 -22  440.36   10.40
  -1   0 -22  445.26   10.10
  -1   0 -22  435.16   10.50
  -3  -1 -22  705.83   15.50
  -3  -1 -22  723.23   15.50
   6   3 -22    3.40    0.70
  -6  -3  22    4.00    1.00
   4   2 -22  414.66    9.60
   4   2 -22  429.26    9.70
  -4  -2  22  421.06    9.90
   2   1 -22   18.60    1.90
   2   1 -22   17.60    1.90
   2   1 -22   15.90    1.80
   0   0 -22  262.47    6.90
   0   0 -22  261.77    8.00
   0   0 -22  269.57    6.80
   0   0 -22  283.67    7.00
  -2  -1 -22   59.19    2.90
  -2  -1 -22   64.19    2.90
  -2  -1 -22   60.09    3.30
   7   3 -22    8.40    1.00
  -7  -3  22    7.10    1.20
   5   2 -22    9.90    1.90
   5   2 -22    7.90    1.40
  -5  -2  22    9.60    1.50
   3   1 -22   65.99    3.00
   3   1 -22   59.19    2.70
   3   1 -22   57.59    2.60
   1   0 -22   21.80    2.10
   1   0 -22   17.60    1.90
   1   0 -22   18.30    2.30
   1   0 -22   18.40    2.00
  -1  -1 -22  681.73   15.20
  -1  -1 -22  707.03   15.30
  -1  -1 -22  694.13   15.30
   6   2 -22  264.67    6.50
   6   2 -22  273.17    6.60
  -6  -2  22  259.87    6.60
   4   1 -22    2.10    0.90
   4   1 -22    0.40    0.90
   4   1 -22    0.90    1.10
   2   0 -22  817.72   19.30
   2   0 -22  812.32   17.80
   2   0 -22  803.92   17.60
   2   0 -22  837.62   18.20
   0  -1 -22   22.30    2.00
   0  -1 -22   22.90    2.00
   0  -1 -22   21.70    2.20
  -2  -2 -22  209.18    5.40
  -2  -2 -22  207.68    5.30
   7   2 -22   72.19    2.80
   7   2 -22   66.79    2.60
  -7  -2  22   68.79    3.40
   5   1 -22  303.17    7.70
   5   1 -22  299.57    7.40
   5   1 -22  305.37    7.60
   3   0 -22  279.37    7.30
   3   0 -22  283.97    9.00
   3   0 -22  281.87    7.10
   1  -1 -22  386.16    9.20
   1  -1 -22  372.56    9.10
   1  -1 -22  396.66    9.40
  -1  -2 -22    4.90    1.20
  -1  -2 -22    5.10    1.10
   8   2 -22  149.09    4.00
   8   2 -22  147.79    4.20
  -8  -2  22  152.88    4.20
   6   1 -22    0.20    1.10
   6   1 -22    0.00    0.80
   6   1 -22    1.00    1.30
   4   0 -22  618.34   15.10
   4   0 -22  686.63   14.90
   4   0 -22  658.73   14.60
   2  -1 -22   22.10    2.30
   2  -1 -22   18.90    1.80
   2  -1 -22   20.70    1.90
   0  -2 -22   65.39    2.50
   0  -2 -22   58.69    2.60
   9   2 -22    4.70    1.20
   9   2 -22    2.10    1.30
  -9  -2  22    3.70    0.90
   7   1 -22 1053.19   23.30
   7   1 -22 1048.40   22.50
   7   1 -22 1040.60   22.70
   5   0 -22 1119.59   23.50
   5   0 -22 1082.79   23.40
   5   0 -22 1086.29   23.50
   3  -1 -22   62.79    2.70
   3  -1 -22   59.99    2.90
   3  -1 -22   64.19    3.00
   1  -2 -22  237.58    6.10
   1  -2 -22  242.58    6.10
  10   2 -22  134.39    3.50
 -10  -2  22  134.29    3.70
   8   1 -22    9.40    1.90
   6   0 -22  847.82   18.50
   6   0 -22  854.81   18.60
   6   0 -22  853.91   18.50
   4  -1 -22    0.80    0.90
   4  -1 -22    1.60    0.90
   4  -1 -22    1.00    1.00
   2  -2 -22   74.39    2.70
   2  -2 -22   70.49    2.70
   0  -3 -22   -1.40    0.80
  11   2 -22    6.30    1.20
   9   1 -22  792.12   16.80
   9   1 -22  787.02   17.10
   7   0 -22   24.90    2.10
   7   0 -22   27.50    2.00
   7   0 -22   22.00    2.30
   5  -1 -22  302.87    7.50
   5  -1 -22  302.27    7.50
   5  -1 -22  299.77    7.60
   3  -2 -22   70.19    2.70
   3  -2 -22   72.59    2.80
   1  -3 -22   11.00    1.20
   1  -3 -22    9.40    1.70
  10   1 -22   16.10    2.00
  10   1 -22   13.70    2.70
 -10  -1  22   13.90    1.90
   8   0 -22  652.13   14.40
   8   0 -22  655.03   14.80
   8   0 -22  645.14   14.90
   6  -1 -22   -1.30    0.90
   6  -1 -22    0.50    0.90
   6  -1 -22   -0.80    1.40
   4  -2 -22  438.86   10.10
   4  -2 -22  433.96   10.00
   2  -3 -22   25.60    1.50
   2  -3 -22   24.80    1.70
  11   1 -22  413.46    9.50
   7  -1 -22 1047.00   22.20
   7  -1 -22 1032.20   22.10
   5  -2 -22   11.30    1.50
   5  -2 -22    9.40    1.50
   3  -3 -22   14.50    1.30
   3  -3 -22   13.60    1.60
  12   1 -22    9.10    1.60
  10   0 -22  684.73   15.00
   8  -1 -22   10.40    1.90
   8  -1 -22    4.80    1.10
   8  -1 -22    3.50    1.10
   6  -2 -22  268.57    6.60
   6  -2 -22  268.77    6.70
   4  -3 -22   40.50    1.70
  13   1 -22  301.47    6.80
  11   0 -22   12.70    1.50
   9  -1 -22  833.12   17.50
   9  -1 -22  811.22   17.50
   9  -1 -22  803.52   17.50
   7  -2 -22   72.59    2.80
   7  -2 -22   72.19    2.60
   5  -3 -22   14.90    1.20
   5  -3 -22   14.50    1.10
  12   0 -22  622.54   13.50
  10  -1 -22   10.60    1.70
  10  -1 -22   13.80    2.50
  10  -1 -22   10.30    1.80
   8  -2 -22  153.78    4.20
   8  -2 -22  154.18    4.20
   6  -3 -22    1.90    0.60
   6  -3 -22    2.70    0.70
  13   0 -22   24.60    1.60
  11  -1 -22  442.76    9.90
   9  -2 -22    6.00    1.30
   9  -2 -22    2.40    1.00
   7  -3 -22    7.60    1.20
   7  -3 -22    8.70    1.00
  14   0 -22  349.96    7.60
  12  -1 -22   12.00    1.60
  10  -2 -22  133.09    3.60
  13  -1 -22  290.37    6.50
  -5   2 -23  135.69    3.30
   5  -2  23  127.39    3.30
  -7   1 -23   94.09    2.60
  -7   1 -23   96.29    2.50
  -4   2 -23   19.40    1.70
  -4   2 -23   20.50    1.60
   4  -2  23   20.50    2.40
  -6   1 -23   40.90    1.60
  -6   1 -23   41.70    1.70
   6  -1  23   34.70    2.20
  -3   2 -23   36.90    1.60
  -3   2 -23   39.10    2.00
  -5   1 -23  139.29    3.90
  -5   1 -23  143.69    4.00
  -7   0 -23   -0.20    0.50
  -7   0 -23    0.20    0.80
  -2   2 -23   90.99    3.00
  -2   2 -23   96.99    2.90
  -4   1 -23    1.80    0.60
  -4   1 -23    1.40    0.70
  -6   0 -23    0.10    0.60
  -6   0 -23    0.80    0.80
   1   3 -23  293.57    6.40
  -1   2 -23   34.40    2.00
  -1   2 -23   32.90    1.70
   1  -2  23   37.90    2.40
  -3   1 -23    1.70    0.80
  -3   1 -23    1.50    0.90
  -3   1 -23   -0.30    0.70
  -5   0 -23    0.00    0.80
  -5   0 -23    0.00    0.60
   2   3 -23   45.90    1.60
  -2  -3  23   44.10    1.90
   0   2 -23  313.17    7.40
   0   2 -23  318.87    7.50
   0  -2  23  320.67    7.50
  -2   1 -23   15.30    1.70
  -2   1 -23   17.90    1.50
  -2   1 -23   20.10    1.70
  -4   0 -23    0.80    0.70
  -4   0 -23    1.40    1.00
  -4   0 -23    1.30    1.00
   3   3 -23  217.88    4.90
  -3  -3  23  217.58    5.00
   1   2 -23   31.90    2.10
   1   2 -23   27.10    2.30
  -1  -2  23   30.20    1.90
  -1   1 -23  187.48    5.50
  -1   1 -23  185.38    4.90
  -1   1 -23  178.88    5.30
  -3   0 -23    0.90    1.00
  -3   0 -23    0.90    0.70
  -3   0 -23    3.00    1.10
  -5  -1 -23  134.69    3.90
   4   3 -23   28.10    1.30
  -4  -3  23   27.90    1.40
   2   2 -23  487.55   10.90
   2   2 -23  491.75   10.90
  -2  -2  23  486.15   11.00
   0   1 -23    5.30    1.50
   0   1 -23    3.00    0.90
   0   1 -23    7.80    1.70
  -2   0 -23    2.80    1.60
  -2   0 -23    0.30    1.00
  -4  -1 -23    2.90    1.00
  -4  -1 -23   -0.20    1.80
   5   3 -23  349.77    7.50
  -5  -3  23  352.76    7.60
   3   2 -23   15.70    1.90
   3   2 -23   14.10    2.00
  -3  -2  23   16.70    1.60
   1   1 -23   15.50    1.70
   1   1 -23   14.30    1.70
   1   1 -23   15.20    1.70
  -1   0 -23   -0.70    0.70
  -1   0 -23   -0.60    0.90
  -3  -1 -23    2.60    1.10
  -3  -1 -23    1.00    0.90
   4   2 -23  263.97    6.40
   4   2 -23  263.47    6.40
  -4  -2  23  264.77    6.60
   2   1 -23    1.70    1.00
   2   1 -23    0.60    0.80
   2   1 -23    1.60    1.00
   0   0 -23   -0.60    0.80
   0   0 -23    2.10    1.30
   0   0 -23   -0.60    0.70
   0   0 -23    1.50    1.10
  -2  -1 -23   13.60    2.00
  -2  -1 -23   17.90    1.80
  -2  -1 -23   12.30    2.50
   5   2 -23   13.40    1.80
   5   2 -23   15.10    1.40
  -5  -2  23   12.90    1.50
   3   1 -23  617.34   13.60
   3   1 -23  622.84   14.00
   3   1 -23  623.14   13.90
   1   0 -23    1.00    0.90
   1   0 -23   -0.40    1.00
   1   0 -23    2.20    0.80
   1   0 -23   -0.90    1.40
  -1  -1 -23  188.38    5.20
  -1  -1 -23  183.98    5.10
  -1  -1 -23  192.28    5.20
   6   2 -23  285.57    6.70
   6   2 -23  277.67    6.70
  -6  -2  23  281.37    6.80
   4   1 -23   30.20    2.20
   4   1 -23   28.90    2.00
   4   1 -23   27.10    2.00
   2   0 -23    0.40    1.00
   2   0 -23   -1.50    1.40
   2   0 -23   -0.90    0.90
   2   0 -23   -0.90    0.80
   0  -1 -23    4.90    1.30
   0  -1 -23   10.50    2.00
   0  -1 -23    4.50    1.60
  -2  -2 -23   97.59    3.30
   7   2 -23   41.00    1.80
   7   2 -23   43.40    2.20
  -7  -2  23   40.60    1.90
   5   1 -23  206.78    6.30
   5   1 -23  199.28    5.50
   5   1 -23  205.48    5.60
   3   0 -23    1.00    1.00
   3   0 -23    2.20    1.00
   3   0 -23    1.50    2.00
   3   0 -23   -0.30    1.00
   1  -1 -23   13.10    1.70
   1  -1 -23   15.60    1.80
  -1  -2 -23   36.20    2.10
  -1  -2 -23   34.70    2.10
   8   2 -23  248.38    5.70
   8   2 -23  223.18    6.00
  -8  -2  23  251.97    5.90
   6   1 -23    4.90    1.20
   6   1 -23    2.50    1.40
   6   1 -23    6.20    1.70
   4   0 -23    1.20    1.00
   4   0 -23   -0.30    0.90
   4   0 -23   -0.90    0.70
   2  -1 -23    2.30    1.00
   2  -1 -23    0.30    0.90
   2  -1 -23    1.90    1.00
   0  -2 -23  321.97    7.50
   0  -2 -23  322.37    7.50
   9   2 -23    9.50    1.20
   9   2 -23   12.80    2.10
  -9  -2  23   11.40    2.40
   7   1 -23  254.07    6.50
   7   1 -23  251.47    6.30
   7   1 -23  254.57    6.60
   5   0 -23   -0.10    1.00
   5   0 -23    0.70    0.80
   5   0 -23   -0.20    1.00
   3  -1 -23  619.64   13.90
   3  -1 -23  631.64   14.00
   3  -1 -23  623.64   14.00
   1  -2 -23   28.20    1.90
   1  -2 -23   29.90    1.80
  10   2 -23  239.78    5.50
 -10  -2  23  242.18    5.60
   8   1 -23    2.20    0.80
   8   1 -23    3.00    1.10
   6   0 -23    0.30    0.80
   6   0 -23   -0.30    0.80
   6   0 -23   -0.20    1.20
   4  -1 -23   26.50    2.40
   4  -1 -23   27.70    1.90
   4  -1 -23   30.60    2.00
   2  -2 -23  483.65   10.90
   2  -2 -23  487.65   10.90
   9   1 -23   54.79    2.50
   9   1 -23   50.59    2.30
  -9  -1  23   50.29    2.20
   7   0 -23   -1.80    1.30
   7   0 -23    0.90    0.80
   7   0 -23   -0.40    0.80
   5  -1 -23  203.48    5.50
   5  -1 -23  197.88    5.50
   3  -2 -23   16.20    1.60
   3  -2 -23   15.80    1.50
   1  -3 -23  296.07    6.50
  10   1 -23    7.30    1.30
  10   1 -23   10.90    1.70
 -10  -1  23   10.60    1.70
   8   0 -23   -0.10    1.10
   8   0 -23   -0.60    1.30
   8   0 -23    1.40    0.80
   6  -1 -23    2.60    0.90
   6  -1 -23    3.30    1.60
   6  -1 -23    2.10    0.90
   4  -2 -23  257.57    6.50
   4  -2 -23  265.97    6.40
   2  -3 -23   46.20    1.70
   2  -3 -23   52.79    2.70
  11   1 -23  113.39    3.30
   9   0 -23    0.60    0.70
   7  -1 -23  256.17    6.40
   7  -1 -23  253.37    6.50
   7  -1 -23  258.87    6.50
   5  -2 -23   14.30    1.50
   3  -3 -23  218.98    5.00
   3  -3 -23  218.38    5.00
  12   1 -23    0.90    0.90
  10   0 -23   -0.30    0.70
   8  -1 -23    4.20    1.20
   8  -1 -23    5.20    1.50
   8  -1 -23    3.00    0.90
   6  -2 -23  288.97    7.00
   6  -2 -23  283.17    6.90
   4  -3 -23   30.70    1.60
   4  -3 -23   30.80    1.40
  13   1 -23   49.60    1.90
  11   0 -23   -0.20    0.60
   9  -1 -23   54.79    2.60
   9  -1 -23   54.09    2.40
   9  -1 -23   54.79    2.40
   7  -2 -23   42.20    2.30
   7  -2 -23   42.40    1.90
   5  -3 -23  370.16    7.80
   5  -3 -23  351.96    7.80
  12   0 -23   -0.60    0.60
  10  -1 -23   11.20    1.70
  10  -1 -23    9.50    1.60
   8  -2 -23  259.27    6.20
   8  -2 -23  263.17    6.10
  13   0 -23    0.30    0.50
  11  -1 -23  117.79    4.10
   9  -2 -23   14.90    1.60
  12  -1 -23   -0.80    0.80
  10  -2 -23  241.58    5.70
  -4   2 -24   37.00    1.40
   4  -2  24   36.70    1.60
  -6   1 -24    4.20    0.90
  -3   2 -24   -0.30    0.90
  -3   2 -24    0.50    0.60
   3  -2  24    1.20    0.70
  -5   1 -24  158.68    3.90
  -5   1 -24  157.58    4.00
  -7   0 -24   89.89    2.50
  -2   2 -24  101.99    2.80
  -2   2 -24   93.19    2.90
  -4   1 -24   36.80    1.60
  -4   1 -24   32.90    1.70
  -6   0 -24  151.38    3.80
  -6   0 -24  153.98    3.90
  -1   2 -24  111.49    3.10
  -3   1 -24  180.08    4.70
  -3   1 -24  175.58    4.50
  -5   0 -24   18.00    1.40
  -5   0 -24   15.80    1.50
   0   2 -24   36.60    1.80
   0   2 -24   33.20    2.00
   0  -2  24   36.70    2.10
  -2   1 -24   22.90    1.60
  -2   1 -24   24.00    1.70
  -2   1 -24   21.90    1.60
  -4   0 -24  388.46    8.70
  -4   0 -24  378.26    8.70
  -4   0 -24  379.96    8.50
   1   2 -24    1.50    0.70
   1   2 -24    1.80    0.90
  -1  -2  24    1.40    0.90
  -1   1 -24  322.97    7.90
  -1   1 -24  330.27    7.60
  -1   1 -24  324.87    7.80
   1  -1  24  328.27    7.80
  -3   0 -24  163.38    4.60
  -3   0 -24  171.68    4.40
  -3   0 -24  163.78    4.50
   2   2 -24  237.08    5.70
   2   2 -24  234.78    5.70
  -2  -2  24  229.48    5.80
   0   1 -24   54.69    3.20
   0   1 -24   54.49    2.40
   0   1 -24   54.39    2.30
  -2   0 -24  314.37    7.60
  -2   0 -24  315.87    7.40
  -2   0 -24  315.27    7.60
  -4  -1 -24   30.10    2.20
   3   2 -24    2.30    0.80
   3   2 -24    2.00    0.90
  -3  -2  24    1.00    0.70
   1   1 -24  411.16    9.70
   1   1 -24  408.96    9.40
   1   1 -24  416.46    9.60
  -1   0 -24    2.00    0.70
  -1   0 -24    3.60    1.20
  -1   0 -24    2.80    1.00
  -3  -1 -24  177.68    4.70
  -3  -1 -24  179.28    4.70
   4   2 -24  157.38    4.50
   4   2 -24  159.98    4.30
  -4  -2  24  144.29    4.20
   2   1 -24   38.70    2.20
   2   1 -24   39.30    2.20
   2   1 -24   39.60    2.10
   0   0 -24  824.42   17.50
   0   0 -24  820.92   17.70
  -2  -1 -24   23.70    2.00
  -2  -1 -24   27.10    1.90
   5   2 -24    0.60    0.80
   5   2 -24    1.00    0.80
  -5  -2  24   -0.20    0.70
   3   1 -24  537.75   12.30
   3   1 -24  531.65   12.40
   3   1 -24  553.34   12.00
   1   0 -24   98.19    3.40
   1   0 -24   96.79    3.50
   1   0 -24   97.89    3.40
  -1  -1 -24  329.37    7.80
  -1  -1 -24  334.97    7.80
  -1  -1 -24  328.87    7.90
   6   2 -24  178.18    4.60
   6   2 -24  179.98    4.50
  -6  -2  24  178.68    4.80
   4   1 -24   51.89    2.50
   4   1 -24   52.29    2.40
   4   1 -24   50.69    2.50
   2   0 -24  485.45   11.00
   2   0 -24  493.15   11.10
   2   0 -24  475.95   11.10
   2   0 -24  485.15   11.50
   0  -1 -24   53.79    2.40
   0  -1 -24   53.49    2.40
   0  -1 -24   57.39    2.60
   7   2 -24    0.30    0.70
   7   2 -24    0.80    0.90
  -7  -2  24    0.40    1.30
   5   1 -24  478.55   10.80
   5   1 -24  473.25   10.80
   5   1 -24  462.95   10.60
   3   0 -24   90.99    3.30
   3   0 -24   90.79    3.20
   1  -1 -24  415.66    9.60
   1  -1 -24  410.66    9.50
   1  -1 -24  415.16    9.70
  -1  -2 -24  107.99    3.20
  -1  -2 -24  105.79    3.20
   8   2 -24  150.58    3.80
   8   2 -24  143.19    4.00
  -8  -2  24  152.58    3.90
   6   1 -24   21.10    2.20
   6   1 -24   23.00    1.80
   6   1 -24   21.50    1.80
   4   0 -24  649.74   14.40
   4   0 -24  650.33   14.40
   4   0 -24  648.14   14.50
   2  -1 -24   43.40    2.10
   2  -1 -24   39.80    2.20
   2  -1 -24   40.30    2.40
   0  -2 -24   36.60    1.90
   0  -2 -24   36.00    1.80
   9   2 -24    1.10    0.80
  -9  -2  24   -0.10    0.80
   7   1 -24  434.36    9.80
   7   1 -24  400.36   10.40
   7   1 -24  433.96    9.50
   5   0 -24  116.39    3.70
   5   0 -24  113.09    3.70
   5   0 -24  111.99    4.60
   3  -1 -24  546.85   12.20
   3  -1 -24  541.15   12.20
   1  -2 -24    3.20    0.80
   1  -2 -24    1.70    0.90
  10   2 -24  150.78    3.80
   8   1 -24   14.20    1.50
   8   1 -24   12.20    1.70
   6   0 -24  599.34   13.60
   4  -1 -24   49.99    2.40
   4  -1 -24   56.39    2.60
   4  -1 -24   52.39    2.30
   2  -2 -24  232.98    5.70
   2  -2 -24  229.78    5.70
   9   1 -24  594.54   13.00
   9   1 -24  609.94   13.30
  -9  -1  24  627.74   13.30
   7   0 -24    9.80    1.50
   7   0 -24    6.80    1.80
   7   0 -24   10.70    1.50
   5  -1 -24  477.15   11.00
   5  -1 -24  486.15   11.00
   5  -1 -24  493.75   11.10
   3  -2 -24    1.20    0.80
   3  -2 -24    1.80    0.70
  10   1 -24    2.00    0.70
 -10  -1  24    3.50    1.10
   8   0 -24  628.54   13.80
   8   0 -24  634.64   13.90
   6  -1 -24   21.40    1.70
   6  -1 -24   20.00    1.90
   6  -1 -24   19.50    1.80
   4  -2 -24  147.59    4.10
   4  -2 -24  154.48    4.10
  11   1 -24  638.34   13.80
   9   0 -24    4.90    1.30
   7  -1 -24  433.96    9.90
   7  -1 -24  434.76    9.80
   7  -1 -24  428.36    9.90
   5  -2 -24    0.60    0.70
   5  -2 -24    1.60    0.80
  12   1 -24    6.40    1.20
  10   0 -24  617.24   13.40
   8  -1 -24   12.40    1.80
   8  -1 -24   12.20    1.70
   8  -1 -24   12.20    1.60
   6  -2 -24  188.88    4.70
   6  -2 -24  179.08    4.70
  11   0 -24   20.70    1.40
   9  -1 -24  634.44   13.50
   9  -1 -24  617.34   13.50
   9  -1 -24  637.14   13.60
   7  -2 -24    0.90    0.70
   7  -2 -24   -0.20    1.30
  12   0 -24  735.73   16.30
  10  -1 -24    2.10    0.90
   8  -2 -24  155.58    4.20
   8  -2 -24  173.88    4.90
  13   0 -24  132.19    3.30
  11  -1 -24  615.14   13.00
   9  -2 -24   -0.80    0.90
   9  -2 -24   -0.50    0.90
  -3   2 -25   19.20    1.20
   3  -2  25   20.90    1.30
  -5   1 -25    2.30    0.60
  -5   1 -25    5.60    1.00
  -2   2 -25  144.29    3.60
   2  -2  25  147.99    3.70
  -4   1 -25   -0.30    0.50
  -6   0 -25    0.30    0.50
  -1   2 -25   78.29    3.00
  -1   2 -25   71.19    2.50
  -3   1 -25  103.79    3.10
  -3   1 -25  103.69    2.90
  -5   0 -25    0.30    0.50
  -5   0 -25    1.20    1.00
   0   2 -25  150.28    4.20
   0   2 -25  148.19    3.90
   0  -2  25  149.39    4.10
  -2   1 -25  117.19    3.30
  -2   1 -25  114.89    3.50
  -4   0 -25   -0.60    0.90
  -4   0 -25    0.50    0.60
   1   2 -25  130.99    3.60
   1   2 -25  142.59    4.30
  -1  -2  25  122.19    3.80
  -1   1 -25  146.49    4.20
  -1   1 -25  149.49    4.10
  -1   1 -25  145.59    3.90
   1  -1  25  153.28    4.40
  -3   0 -25    1.40    1.00
  -3   0 -25    0.50    1.00
  -3   0 -25    0.40    0.60
   2   2 -25  133.79    3.60
   2   2 -25  114.29    3.60
  -2  -2  25  125.19    3.50
   0   1 -25   21.70    1.70
   0   1 -25   21.90    1.60
   0   1 -25   20.50    1.60
   0  -1  25   23.30    1.90
  -2   0 -25   -1.10    1.10
  -2   0 -25   -0.20    0.60
  -2   0 -25   -1.10    0.80
   3   2 -25   73.49    3.70
   3   2 -25   90.29    3.70
  -3  -2  25   87.09    2.90
   1   1 -25   43.70    2.00
   1   1 -25   43.80    2.10
   1   1 -25   41.00    2.10
  -1   0 -25    0.40    0.70
  -1   0 -25    2.90    1.20
  -1   0 -25   -0.10    0.80
  -3  -1 -25   97.69    3.20
  -3  -1 -25   94.29    3.20
   4   2 -25  214.08    5.10
   4   2 -25  214.18    5.30
  -4  -2  25  217.28    5.30
   2   1 -25   28.50    1.80
   2   1 -25   28.30    1.80
   2   1 -25   30.60    2.20
   0   0 -25    0.10    0.80
   0   0 -25   -0.60    1.30
   0   0 -25    0.60    0.70
  -2  -1 -25  113.69    3.40
  -2  -1 -25  116.39    4.20
   5   2 -25   23.20    1.90
   5   2 -25   23.80    1.40
  -5  -2  25   25.20    1.70
   3   1 -25   70.49    2.80
   3   1 -25   68.39    2.60
   3   1 -25   71.29    2.60
   1   0 -25    0.10    0.60
   1   0 -25    0.20    1.60
   1   0 -25    0.40    0.80
  -1  -1 -25  144.79    4.10
  -1  -1 -25  142.89    4.00
  -1  -1 -25  141.99    4.00
   6   2 -25  267.37    6.40
   6   2 -25  281.07    6.30
  -6  -2  25  279.07    6.40
   4   1 -25    0.80    0.70
   4   1 -25    2.50    1.00
   4   1 -25    0.90    1.00
   2   0 -25    0.80    0.80
   2   0 -25    0.40    0.90
   2   0 -25    0.90    0.70
   0  -1 -25   18.60    1.60
   0  -1 -25   19.30    1.90
   0  -1 -25   21.90    2.10
   7   2 -25   57.49    1.90
   7   2 -25   51.79    2.60
  -7  -2  25   58.79    2.30
   5   1 -25   74.79    2.70
   5   1 -25   77.09    2.80
   5   1 -25   80.69    3.00
   3   0 -25   -0.30    0.80
   3   0 -25    0.30    0.80
   3   0 -25    0.60    0.70
   1  -1 -25   45.30    2.10
   1  -1 -25   49.20    2.40
   1  -1 -25   43.90    2.50
  -1  -2 -25   80.39    3.00
   8   2 -25  224.98    5.10
  -8  -2  25  225.98    5.20
   6   1 -25   40.40    2.70
   6   1 -25   41.80    2.30
   6   1 -25   38.80    2.10
   4   0 -25    0.10    0.70
   4   0 -25    1.30    0.90
   4   0 -25    0.30    0.80
   2  -1 -25   31.10    1.90
   2  -1 -25   30.10    1.80
   2  -1 -25   33.30    2.10
   0  -2 -25  149.19    3.90
   0  -2 -25  143.19    3.80
  -9  -2  25   61.49    2.40
   7   1 -25  136.49    3.80
   7   1 -25  132.69    3.80
   5   0 -25   -0.90    0.80
   5   0 -25   -0.70    0.60
   5   0 -25    0.60    0.90
   3  -1 -25   71.29    2.70
   3  -1 -25   75.19    2.90
   3  -1 -25   71.29    2.80
   1  -2 -25  136.89    3.70
   1  -2 -25  134.99    3.60
   8   1 -25   14.30    1.40
  -8  -1  25   14.60    1.40
   6   0 -25    2.40    0.90
   6   0 -25    2.50    0.80
   4  -1 -25    0.10    0.70
   4  -1 -25    0.50    0.90
   4  -1 -25    1.30    0.90
   2  -2 -25  127.59    3.60
   2  -2 -25  125.19    3.50
   9   1 -25  183.38    4.70
  -9  -1  25  186.08    4.70
   7   0 -25    1.10    1.00
   7   0 -25    0.20    0.80
   5  -1 -25   82.19    3.00
   5  -1 -25   79.49    2.90
   5  -1 -25   75.49    2.80
   3  -2 -25   83.09    3.50
   3  -2 -25   84.39    2.60
  10   1 -25   30.60    1.60
 -10  -1  25   34.30    1.90
   8   0 -25    2.00    1.20
   8   0 -25    0.70    0.70
   6  -1 -25   42.50    2.10
   6  -1 -25   41.50    2.10
   6  -1 -25   39.90    2.20
   4  -2 -25  219.08    5.30
   4  -2 -25  214.08    5.20
  11   1 -25   78.89    2.40
   9   0 -25    0.50    0.60
   7  -1 -25  141.09    3.90
   7  -1 -25  137.49    3.90
   7  -1 -25  127.29    4.30
  10   0 -25   -0.70    1.10
   8  -1 -25   14.80    1.30
   8  -1 -25   17.20    1.70
   8  -1 -25   17.60    1.60
   6  -2 -25  292.97    6.70
   6  -2 -25  281.77    6.60
  11   0 -25   -0.20    0.50
   9  -1 -25  174.58    5.00
   9  -1 -25  188.88    4.60
   7  -2 -25   66.79    2.90
  12   0 -25    0.20    0.50
  10  -1 -25   32.70    2.00
   8  -2 -25  237.68    5.50
   8  -2 -25  240.98    5.50
  -4   1 -26  109.09    2.90
  -4   1 -26  113.19    2.80
  -1   2 -26   28.20    1.30
   1  -2  26   29.80    1.40
  -3   1 -26   86.79    2.90
  -3   1 -26   91.79    2.50
  -5   0 -26  123.99    3.10
   0   2 -26   85.19    2.40
  -2   1 -26   75.59    2.30
  -2   1 -26   78.09    2.60
  -4   0 -26   44.10    1.80
   1   2 -26    2.60    0.70
   1   2 -26    7.60    1.90
  -1  -2  26    4.10    1.10
  -1   1 -26   94.59    2.70
  -1   1 -26   88.99    2.90
  -3   0 -26  319.67    6.90
  -3   0 -26  296.87    6.70
  -3   0 -26  274.87    6.90
   2   2 -26   36.60    2.10
   2   2 -26   46.70    1.80
  -2  -2  26   42.30    1.80
   0   1 -26   69.79    2.70
   0   1 -26   65.89    2.40
   0   1 -26   67.79    2.30
   0  -1  26   68.69    2.60
  -2   0 -26  117.39    3.40
  -2   0 -26  118.79    3.40
  -2   0 -26  115.99    3.40
   3   2 -26   15.50    1.90
   3   2 -26   11.40    1.70
  -3  -2  26   19.40    1.30
   1   1 -26  157.78    4.40
   1   1 -26  161.68    4.30
   1   1 -26  162.28    4.20
  -1  -1  26  163.08    4.30
  -1   0 -26  156.08    4.30
  -1   0 -26  159.48    4.30
   4   2 -26  143.89    3.70
   4   2 -26  133.49    3.40
  -4  -2  26  120.69    3.90
   2   1 -26  102.29    3.30
   2   1 -26  106.89    3.30
   2   1 -26  105.79    3.10
   0   0 -26  263.97    6.50
   0   0 -26  260.97    6.40
  -2  -1 -26   73.49    2.60
   5   2 -26   22.10    1.30
   5   2 -26   25.60    2.40
  -5  -2  26   22.40    1.60
   3   1 -26  311.77    7.60
   3   1 -26  310.77    7.40
   3   1 -26  317.07    7.20
   1   0 -26  144.99    5.10
   1   0 -26  147.19    4.90
  -1  -1 -26   95.59    2.90
  -1  -1 -26   87.59    3.00
   6   2 -26   91.29    2.60
  -6  -2  26   92.69    2.60
   4   1 -26  143.99    4.10
   4   1 -26  148.59    4.10
   4   1 -26  148.99    4.00
   2   0 -26  582.24   13.10
   2   0 -26  600.34   13.10
   0  -1 -26   67.89    3.40
   0  -1 -26   64.89    2.40
   0  -1 -26   69.69    2.50
   7   2 -26   18.20    1.30
  -7  -2  26   18.10    1.20
   5   1 -26  412.16    9.10
   5   1 -26  411.56    9.30
   5   1 -26  403.96    9.30
   3   0 -26  128.29    4.30
   3   0 -26  133.59    3.90
   1  -1 -26  166.58    4.50
   1  -1 -26  170.38    4.40
   1  -1 -26  165.88    4.50
   6   1 -26  181.38    4.60
   6   1 -26  189.78    5.60
   6   1 -26  179.78    4.80
   4   0 -26  438.26   10.30
   4   0 -26  418.76    9.80
   4   0 -26  420.26   10.00
   2  -1 -26  111.29    3.50
   2  -1 -26  108.49    3.30
   2  -1 -26  107.19    3.40
   0  -2 -26   94.39    3.40
   7   1 -26  565.04   12.30
   7   1 -26  538.95   11.80
   5   0 -26  113.59    3.50
   5   0 -26  119.39    3.60
   3  -1 -26  325.87    7.50
   3  -1 -26  320.47    7.60
   3  -1 -26  315.67    7.50
   1  -2 -26    3.80    0.90
   1  -2 -26    1.80    0.90
   8   1 -26  123.79    3.50
  -8  -1  26  121.09    3.40
   6   0 -26  515.15   11.60
   6   0 -26  527.45   11.80
   4  -1 -26  151.48    4.20
   4  -1 -26  152.38    4.20
   4  -1 -26  155.58    4.20
   2  -2 -26   43.80    1.70
   2  -2 -26   46.20    1.80
   9   1 -26  214.38    5.20
  -9  -1  26  223.18    5.20
   7   0 -26  460.25   10.30
   7   0 -26  461.35   10.30
   5  -1 -26  425.06    9.50
   5  -1 -26  417.26    9.40
   5  -1 -26  418.56    9.50
   3  -2 -26   17.00    1.80
   3  -2 -26   15.50    1.30
  10   1 -26  155.48    3.80
 -10  -1  26  142.79    3.80
   6  -1 -26  169.98    4.60
   6  -1 -26  178.28    4.60
   6  -1 -26  180.08    4.60
   4  -2 -26  133.89    3.90
   9   0 -26  652.63   14.80
   7  -1 -26  538.25   12.00
   7  -1 -26  564.04   12.10
   7  -1 -26  563.94   12.10
   5  -2 -26   22.10    1.60
   5  -2 -26   21.30    1.40
  10   0 -26  334.37    7.50
   8  -1 -26  117.39    3.30
   8  -1 -26  124.79    3.60
   8  -1 -26  123.49    3.50
   6  -2 -26   94.79    2.70
   6  -2 -26   95.69    2.60
  11   0 -26  225.08    5.20
   9  -1 -26  219.58    5.30
   9  -1 -26  226.88    5.40
   7  -2 -26   19.60    1.30
   7  -2 -26   19.80    1.30
  -3   1 -27    0.90    0.50
  -2   1 -27   16.10    1.20
  -2   1 -27   13.40    1.30
  -1  -2  27   47.30    2.00
  -1   1 -27   16.70    1.30
  -1   1 -27   14.50    1.30
  -3   0 -27    0.40    0.50
   2   2 -27  103.39    2.70
   0   1 -27   61.89    2.20
   0   1 -27   62.49    2.10
   0  -1  27   63.09    3.40
  -2   0 -27   -0.70    0.80
   3   2 -27  123.29    3.00
  -3  -2  27  120.99    3.10
   1   1 -27   10.10    1.50
   1   1 -27   11.50    1.30
   1   1 -27   10.10    1.50
  -1   0 -27   -0.20    0.60
  -1   0 -27    0.00    0.70
   4   2 -27   40.30    1.50
  -4  -2  27   39.80    1.60
   2   1 -27   70.09    2.40
   2   1 -27   71.69    2.60
   2   1 -27   72.09    2.70
  -2  -1  27   74.29    2.50
   0   0 -27    0.70    0.80
   0   0 -27    0.20    0.60
   5   2 -27  321.67    6.80
  -5  -2  27  310.67    6.90
   3   1 -27  129.39    3.60
   3   1 -27  126.29    3.60
   3   1 -27  127.19    3.70
  -3  -1  27  126.39    3.50
   1   0 -27    0.00    0.80
   1   0 -27   -0.10    0.90
  -1  -1 -27   14.70    1.40
   4   1 -27   87.59    2.70
   4   1 -27   83.19    3.70
   4   1 -27   89.49    2.80
   2   0 -27   -0.30    0.60
   2   0 -27    0.00    0.80
   0  -1 -27   64.59    2.20
   5   1 -27    5.90    1.10
   5   1 -27    7.80    1.70
   5   1 -27    7.50    1.20
  -5  -1  27    6.60    1.10
   3   0 -27   -0.10    0.60
   3   0 -27    0.00    0.70
   1  -1 -27    9.70    2.00
   1  -1 -27   12.80    1.30
   6   1 -27   31.80    1.60
   6   1 -27   20.90    3.10
  -6  -1  27   29.50    1.50
   4   0 -27    0.70    0.60
   4   0 -27    0.90    1.30
   2  -1 -27   76.09    2.50
   2  -1 -27   75.69    2.90
   2  -1 -27   76.99    2.50
   7   1 -27    2.70    0.80
  -7  -1  27    2.70    0.80
   5   0 -27   -0.10    0.60
   5   0 -27    0.60    1.00
   3  -1 -27  127.09    3.50
   3  -1 -27  126.49    3.60
   3  -1 -27  126.09    3.60
   8   1 -27   18.20    1.50
  -8  -1  27   17.80    1.30
   6   0 -27    1.70    0.80
   6   0 -27    0.20    0.60
   4  -1 -27   87.79    3.50
   4  -1 -27   86.19    2.80
   4  -1 -27   83.99    2.90
   2  -2 -27  101.99    2.70
   2  -2 -27   93.69    2.60
   9   1 -27   16.40    1.20
  -9  -1  27   15.00    1.40
   7   0 -27   -0.50    0.90
   7   0 -27    0.00    0.60
   5  -1 -27    7.50    1.30
   5  -1 -27    6.50    1.90
   5  -1 -27    7.30    1.10
   3  -2 -27  128.49    3.20
   3  -2 -27  124.59    3.20
   8   0 -27   -0.10    0.60
   6  -1 -27   29.70    1.60
   6  -1 -27   30.40    2.00
   6  -1 -27   31.90    1.70
   4  -2 -27   37.70    1.50
   4  -2 -27   41.00    1.60
   7  -1 -27    3.20    1.60
   7  -1 -27    2.10    1.00
   7  -1 -27    2.90    0.70
   5  -2 -27  335.97    7.40
   5  -2 -27  344.57    7.40
  10   0 -27    0.00    0.60
   8  -1 -27   22.70    1.60
  -1   1 -28  149.49    3.60
   0   1 -28  237.88    5.40
   0   1 -28  227.68    5.30
  -2   0 -28  126.69    3.20
   1   1 -28  102.89    2.80
   1   1 -28  104.99    2.90
  -1  -1  28  103.89    3.00
  -1   0 -28   67.49    2.10
  -1   0 -28   65.49    2.20
   2   1 -28  117.69    3.50
   2   1 -28  118.19    3.20
  -2  -1  28  121.29    3.20
   0   0 -28   42.70    1.80
   3   1 -28   41.70    2.10
   3   1 -28   44.10    1.80
  -3  -1  28   39.90    1.80
   1   0 -28  502.05   11.00
   1   0 -28  517.75   11.10
   4   1 -28  219.08    5.20
   4   1 -28  213.98    5.90
  -4  -1  28  220.48    5.30
   2   0 -28   98.09    2.90
   0  -1 -28  236.48    5.40
  -5  -1  28  124.29    3.60
   3   0 -28  195.78    5.20
   3   0 -28  216.48    5.10
   1  -1 -28  107.59    3.00
   6   1 -28   94.99    2.70
  -6  -1  28   93.69    2.80
   4   0 -28  135.19    3.80
   4   0 -28  148.69    4.60
   2  -1 -28  139.09    4.30
   7   1 -28  190.38    4.50
   5   0 -28   89.99    2.70
   5   0 -28   83.79    2.70
   3  -1 -28   44.80    1.80
   3  -1 -28   42.70    1.80
   8   1 -28  208.78    4.80
  -8  -1  28  207.68    4.80
   6   0 -28  291.47    6.40
   6   0 -28  262.37    7.10
   4  -1 -28  228.68    5.60
   4  -1 -28  230.78    5.50
   7   0 -28  330.07    7.40
   7   0 -28  334.87    7.70
   5  -1 -28  158.48    4.70
   5  -1 -28  131.09    3.80
   8   0 -28  437.46    9.50
   6  -1 -28   97.39    2.80
   6  -1 -28   96.39    2.70
   9   0 -28  213.88    4.90
  -9   0  28  206.88    4.80
   7  -1 -28  195.08    4.60
   2   1 -29   14.10    1.20
   0   0 -29    1.20    0.60
   0   0 -29    0.30    0.70
   3   1 -29   62.99    2.00
  -3  -1  29   61.89    2.00
   1   0 -29   -0.60    0.50
   1   0 -29    0.60    0.60
   4   1 -29  190.68    4.40
  -4  -1  29  183.58    4.40
   2   0 -29    0.60    0.60
   2   0 -29    0.30    0.60
   5   1 -29    1.10    0.50
  -5  -1  29    1.10    0.70
   3   0 -29    0.60    0.50
   3   0 -29   -1.00    0.70
  -6  -1  29  120.19    3.10
   4   0 -29    0.30    0.50
   4   0 -29   -0.80    0.70
   2  -1 -29   16.80    1.20
   5   0 -29   -0.50    0.80
   5   0 -29    0.60    0.60
   3  -1 -29   62.19    2.00
   6   0 -29   -0.10    0.60
   6   0 -29   -0.20    0.90
   4  -1 -29  187.18    4.40
   7   0 -29   -0.40    0.50
   5  -1 -29    1.60    0.60
   6  -1 -29  117.39    3.00
_computing_structure_solution     'SHELXT 2014/4 (Sheldrick, 2014)'
;
_shelx_hkl_checksum     86325
_shelx_res_file
;
TITL skm121_a.res in P2(1)/c
CELL  1.54178  13.8820   3.8695  24.0068   90.000  102.483   90.000
ZERR    4.000   0.0004   0.0001   0.0005    0.000    0.001    0.000
LATT 1
SYMM -X, 1/2+Y, 1/2-Z
SFAC C  H  O  Br
UNIT 64  36  12  4
REM Old TITL skm121 in P2(1)/c
REM SHELXT solution in P2(1)/c
REM R1 0.088,  Rweak 0.001,  Alpha 0.043,  Orientation as input
REM Formula found by SHELXT:  C16 O3 Br
L.S. 5
BOND $H
FMAP 2
PLAN 5
HTAB C6 O3
HTAB O1 O2_$1
EQIV $1 -x+2, -y, -z+1
SIZE 0.04 0.066 0.224
MPLA C1 > C6
MPLA C8 C9 C10 C15 C16
MPLA C10 > C16
CONF
ACTA 140
TEMP -123
WGHT    0.030100    0.641200
FVAR       0.53871
BR1   4    0.747607    0.324600    0.726649    11.00000    0.03096    0.02856 =
         0.02164   -0.00170    0.01281    0.00308
O1    3    1.004575   -0.052487    0.564172    11.00000    0.02481    0.05249 =
         0.02168    0.00749    0.00890    0.01996
AFIX   3
H1    2    1.056064   -0.161842    0.578896    11.00000   -1.20000
AFIX   0
O2    3    0.828772    0.401841    0.397939    11.00000    0.02391    0.03941 =
         0.02067    0.00416    0.00838    0.01087
O3    3    0.635419    0.639055    0.534345    11.00000    0.02778    0.05129 =
         0.02230    0.00532    0.01018    0.01725
C1    1    0.858672    0.207357    0.579691    11.00000    0.01810    0.02083 =
         0.01748   -0.00069    0.00384    0.00127
C2    1    0.948449    0.030813    0.601200    11.00000    0.01927    0.02603 =
         0.02000    0.00001    0.00568    0.00312
C3    1    0.976163   -0.055044    0.659007    11.00000    0.01927    0.02663 =
         0.02084    0.00231    0.00123    0.00367
AFIX  43
H3    2    1.036967   -0.170247    0.673141    11.00000   -1.20000
AFIX   0
C4    1    0.915525    0.026981    0.695533    11.00000    0.02357    0.02254 =
         0.01720    0.00035    0.00189   -0.00104
AFIX  43
H4    2    0.933926   -0.033361    0.734758    11.00000   -1.20000
AFIX   0
C5    1    0.827032    0.199065    0.674505    11.00000    0.02055    0.02029 =
         0.01927   -0.00299    0.00794   -0.00109
C6    1    0.797734    0.290228    0.617861    11.00000    0.01864    0.02008 =
         0.01991   -0.00111    0.00425    0.00232
AFIX  43
H6    2    0.737034    0.407858    0.604614    11.00000   -1.20000
AFIX   0
C7    1    0.837718    0.294437    0.519559    11.00000    0.01928    0.02172 =
         0.01888   -0.00126    0.00620    0.00213
AFIX  43
H7    2    0.888258    0.222101    0.501061    11.00000   -1.20000
AFIX   0
C8    1    0.762227    0.455874    0.483786    11.00000    0.01900    0.02081 =
         0.01844   -0.00059    0.00495    0.00144
C9    1    0.764669    0.498220    0.422181    11.00000    0.01902    0.02010 =
         0.01890    0.00058    0.00318    0.00106
C10   1    0.672877    0.678025    0.394015    11.00000    0.01813    0.01729 =
         0.02148   -0.00103    0.00331   -0.00039
C11   1    0.641244    0.772004    0.337229    11.00000    0.02625    0.02304 =
         0.02067    0.00161    0.00391    0.00165
AFIX  43
H11   2    0.680061    0.725318    0.310002    11.00000   -1.20000
AFIX   0
C12   1    0.550464    0.937232    0.321772    11.00000    0.02990    0.02215 =
         0.02237    0.00220   -0.00329    0.00129
AFIX  43
H12   2    0.526828    1.006077    0.283255    11.00000   -1.20000
AFIX   0
C13   1    0.493315    1.003893    0.361934    11.00000    0.02184    0.02302 =
         0.03170   -0.00045   -0.00320    0.00431
AFIX  43
H13   2    0.431549    1.117229    0.350191    11.00000   -1.20000
AFIX   0
C14   1    0.525189    0.907452    0.418687    11.00000    0.01911    0.02588 =
         0.02709   -0.00195    0.00307    0.00394
AFIX  43
H14   2    0.486240    0.951470    0.445944    11.00000   -1.20000
AFIX   0
C15   1    0.616262    0.744080    0.434047    11.00000    0.01813    0.02031 =
         0.02114   -0.00104    0.00192    0.00104
C16   1    0.667538    0.613280    0.491144    11.00000    0.01959    0.02377 =
         0.02109    0.00047    0.00365    0.00401
HKLF 4
REM  skm121_a.res in P2(1)/c
REM R1 =  0.0212 for    2386 Fo > 4sig(Fo)  and  0.0226 for all    2510 data
REM    181 parameters refined using      0 restraints
END
WGHT      0.0301      0.6409
REM Highest difference peak  0.357,  deepest hole -0.249,  1-sigma level  0.060
Q1    1   0.6338  0.6778  0.4117  11.00000  0.05    0.36
Q2    1   0.7104  0.6080  0.4015  11.00000  0.05    0.33
Q3    1   0.7457  0.0520  0.7292  11.00000  0.05    0.32
Q4    1   0.8264  0.2561  0.5980  11.00000  0.05    0.30
Q5    1   0.7208  0.5100  0.4900  11.00000  0.05    0.30
;
_shelx_res_checksum     99304
_shelxl_version_number     2014/6
