# Supplementary material for: Crystal structure of 2-(5-bromo-2-hy­droxy­benzyl­idene)-2,3-di­hydro-1H-indene-1,3-dione
Source: Acta Crystallogr E Crystallogr Commun. 2015 Apr 22;71(Pt 5):o324–5. doi: 10.1107/S2056989015007434 (PMC4420123; doi:10.1107/S2056989015007434)
Supplement: Supplementary file 2 [file e-71-0o324-Isup2.hkl]

#
# h,k,l, Fc-squared, Fo-squared, sigma(Fo-squared), status flag
#
data_I
_shelx_title ' skm121_a.res in P2(1)/c'
_shelx_refln_list_code          4
_shelx_F_calc_maximum      184.12
_exptl_crystal_F_000       656.00
_reflns_d_resolution_high  0.7999

loop_
 _space_group_symop_operation_xyz
 'x, y, z'
 '-x, y+1/2, -z+1/2'
 '-x, -y, -z'
 'x, -y-1/2, z-1/2'

_cell_length_a    13.8820
_cell_length_b     3.8695
_cell_length_c    24.0068
_cell_angle_alpha  90.000
_cell_angle_beta  102.483
_cell_angle_gamma  90.000

_shelx_F_squared_multiplier     1.000

loop_
 _refln_index_h
 _refln_index_k
 _refln_index_l
 _refln_F_squared_calc
 _refln_F_squared_meas
 _refln_F_squared_sigma
 _refln_observed_status
   1   0   0        237.34        222.91         5.51 o
   2   0   0      12540.78      12318.74       177.96 o
   3   0   0         18.75         25.62         2.19 o
   4   0   0      12920.56      12956.93       185.15 o
   5   0   0       1598.24       1752.98        28.62 o
   6   0   0         27.75         18.17         3.68 o
   7   0   0        770.83        898.07        15.28 o
   8   0   0       8488.31       8887.83       225.08 o
   9   0   0        157.75        154.84         6.18 o
  10   0   0       6704.41       7015.59        84.13 o
  11   0   0        425.92        399.93         8.19 o
  12   0   0       4597.61       4716.44        75.79 o
  13   0   0        104.64         93.14         5.99 o
  14   0   0       1547.63       1562.02        47.02 o
  15   0   0          6.39          4.57         3.62 o
  16   0   0        843.12        832.89        15.85 o
   1   1   0      13391.92      13115.67       346.71 o
   2   1   0      22917.80      23013.48       422.96 o
   3   1   0      17882.94      18616.74       393.38 o
   4   1   0       3612.46       4156.79        44.84 o
   5   1   0       7469.44       7662.35        71.38 o
   6   1   0        409.22        433.49         7.60 o
   7   1   0       3159.57       3131.12        41.88 o
   8   1   0       1944.90       1983.59        27.30 o
   9   1   0       1245.77       1192.54        12.38 o
  10   1   0        222.16        219.59         5.68 o
  11   1   0       3012.65       2910.19        29.08 o
  12   1   0         12.58          8.76         2.40 o
  13   1   0       1307.38       1337.86        25.17 o
  14   1   0         29.16         20.87         3.26 o
  15   1   0        540.68        566.58         8.55 o
  16   1   0          0.30          1.58         1.65 o
   0   2   0        832.16        794.77        18.23 o
   1   2   0        317.35        337.88         8.84 o
   2   2   0      10178.38      10852.60       133.48 o
   3   2   0          1.58         -0.10         3.83 o
   4   2   0        711.33        881.82        21.63 o
   5   2   0         89.47        106.44         5.34 o
   6   2   0        241.15        190.07         5.46 o
   7   2   0        104.40        115.04         4.95 o
   8   2   0        546.09        496.67        10.65 o
   9   2   0        313.02        293.10         6.91 o
  10   2   0        822.98        816.67        12.05 o
  11   2   0        172.24        170.36         6.37 o
  12   2   0         85.73        109.26         8.40 o
  13   2   0        149.31        148.66         6.87 o
  14   2   0        236.60        227.58         9.32 o
   1   3   0        103.14        119.00         7.71 o
   2   3   0          9.99         31.11        13.34 o
   3   3   0         22.86         37.39         3.55 o
   4   3   0        119.74        131.34         5.38 o
   5   3   0        101.51        101.13         4.22 o
   6   3   0        281.28        279.54         6.17 o
   7   3   0        179.18        178.65         5.71 o
   8   3   0          2.83          3.97         2.71 o
   9   3   0        107.47        106.28         9.42 o
  10   3   0         10.63          6.00         2.79 o
  11   3   0          2.54          5.74         2.50 o
  12   3   0         35.83         32.62         7.17 o
   0   4   0         71.08         78.74         7.03 o
   1   4   0         46.27         51.21         3.72 o
   2   4   0        151.41        148.82         4.23 o
   3   4   0         28.08         26.28         2.99 o
   4   4   0         45.33         50.65         3.20 o
   5   4   0         21.36         17.44         3.08 o
   6   4   0          1.40          3.29         1.97 o
   7   4   0         54.12         41.61         4.81 o
   8   4   0          2.27          0.69         3.10 o
   9   4   0         41.65         36.53         4.48 o
 -16   1   1         32.25         32.22         3.27 o
 -15   1   1         32.59         36.86         3.43 o
 -14   1   1         39.73         39.13         3.31 o
 -13   1   1          2.69          0.62         2.45 o
 -12   1   1         14.85         11.97         2.37 o
 -11   1   1         97.16        100.99         4.62 o
 -10   1   1        380.71        391.48         7.88 o
  -9   1   1        841.34        796.64        11.22 o
  -8   1   1         73.32         81.36         4.02 o
  -7   1   1        404.58        383.81         8.57 o
  -6   1   1          6.74         12.08         2.70 o
  -5   1   1        606.10        572.17         8.33 o
  -4   1   1        141.78        127.31         5.05 o
  -3   1   1       2674.65       2692.69        34.58 o
  -2   1   1       7695.82       8180.69       112.61 o
  -1   1   1       2019.86       1933.96        37.52 o
   0   1   1         37.23         46.58         3.51 o
   1   1   1         47.93         55.65         4.82 o
   2   1   1      33899.28      31734.58       898.45 o
   3   1   1       3169.70       3211.85        38.95 o
   4   1   1       3261.81       3539.16        52.22 o
   5   1   1       3050.91       3115.19        27.93 o
   6   1   1       1566.42       1732.33        17.04 o
   7   1   1       3154.63       3272.93        50.60 o
   8   1   1         23.81         30.75         3.50 o
   9   1   1       1411.69       1428.19        14.13 o
  10   1   1        589.20        610.52         8.46 o
  11   1   1        398.20        378.73         6.90 o
  12   1   1        326.96        302.62         7.31 o
  13   1   1         69.31         78.80         4.18 o
  14   1   1        325.08        297.12         7.23 o
  15   1   1        679.81        719.81         9.86 o
  16   1   1         40.60         33.68         4.65 o
 -14   2   1        248.54        258.84         9.81 o
 -13   2   1          9.99         20.68         5.86 o
 -12   2   1        990.92        963.17        51.52 o
 -11   2   1         21.57         21.09         3.85 o
 -10   2   1       1419.45       1437.26        18.17 o
  -9   2   1        153.71        152.82         6.76 o
  -8   2   1       3556.12       3525.28        54.77 o
  -7   2   1         22.32         25.55         5.52 o
  -6   2   1       3951.62       3874.74        56.16 o
  -5   2   1        987.53       1035.51        22.45 o
  -4   2   1       1352.89       1186.42        17.27 o
  -3   2   1         49.07         56.91         5.73 o
  -2   2   1       1333.79       1240.96        18.07 o
  -1   2   1        177.78        160.61        11.09 o
   0   2   1       2696.81       2510.65        35.36 o
   1   2   1          6.14          8.31         4.71 o
   2   2   1       8547.51       9164.95       110.91 o
   3   2   1       2714.23       2822.89        29.84 o
   4   2   1      11800.67      11868.06       139.90 o
   5   2   1       1110.66       1147.46        23.50 o
   6   2   1       2123.88       2083.78        24.44 o
   7   2   1         55.54         47.46         4.66 o
   8   2   1       1615.16       1561.34        25.46 o
   9   2   1          0.35          4.49         2.50 o
  10   2   1        280.25        308.13         6.79 o
  11   2   1         42.11         37.29         4.20 o
  12   2   1        759.35        781.80        13.43 o
  13   2   1        340.48        342.54         8.97 o
  14   2   1        654.16        635.57        14.61 o
 -13   3   1        833.62        750.09        17.92 o
 -12   3   1         16.38         20.67         5.69 o
 -11   3   1       1091.06       1143.94        14.96 o
 -10   3   1         69.42         51.57         5.17 o
  -9   3   1       1907.86       1874.22        34.10 o
  -8   3   1          2.00          8.05         2.74 o
  -7   3   1       2079.50       2115.36        25.10 o
  -6   3   1         45.48         54.64         3.60 o
  -5   3   1       4315.95       4304.73        41.53 o
  -4   3   1         97.58        107.03         4.10 o
  -3   3   1       4236.24       4355.43        41.88 o
  -2   3   1          2.11          5.45         2.70 o
  -1   3   1       3770.37       3772.94        46.54 o
   0   3   1        877.68        941.56        47.98 o
   1   3   1       3113.07       3038.16        77.16 o
   2   3   1         59.97         72.84         3.73 o
   3   3   1       1256.03       1194.66        13.72 o
   4   3   1        194.07        176.99         4.78 o
   5   3   1       3594.11       3608.49        35.41 o
   6   3   1        424.17        415.17         8.43 o
   7   3   1       3204.16       3184.53        39.93 o
   8   3   1         66.92         58.82         5.38 o
   9   3   1       1209.41       1210.37        36.30 o
  10   3   1         38.18         34.36         5.30 o
  11   3   1        374.93        394.68         6.97 o
  12   3   1         93.41         83.35         5.86 o
  -8   4   1        356.38        360.69         8.82 o
  -7   4   1         54.98         48.14         3.74 o
  -6   4   1        936.07        972.37        14.21 o
  -5   4   1         27.55         24.25         2.92 o
  -4   4   1       1362.34       1397.90        16.66 o
  -3   4   1         38.40         34.56         6.76 o
  -2   4   1        993.94       1016.21        13.04 o
  -1   4   1         81.59         83.75         3.43 o
   0   4   1       1648.03       1669.57        16.24 o
   1   4   1         26.90         26.71         2.88 o
   2   4   1       1390.56       1443.23        17.26 o
   3   4   1          6.23          6.87         2.09 o
   4   4   1        963.61        972.24        12.46 o
   5   4   1        152.21        138.64         4.28 o
   6   4   1       1805.34       1860.43        24.30 o
   7   4   1         13.37         15.70         4.82 o
   8   4   1        191.31        216.02         7.58 o
   9   4   1         30.00         24.47         4.14 o
 -17   0   2          0.05          0.00         2.07 o
 -16   0   2        820.50        851.46        16.19 o
 -15   0   2         49.14         60.19         4.41 o
 -14   0   2       2163.97       2222.01        54.10 o
 -13   0   2        628.00        604.30        13.41 o
 -12   0   2       2160.43       2190.85        61.15 o
 -11   0   2        116.94        110.61        10.68 o
 -10   0   2       2341.91       2243.73        29.32 o
  -9   0   2          9.95         33.11         4.47 o
  -8   0   2       3828.66       3828.73        95.10 o
  -7   0   2        171.46        151.54        13.44 o
  -6   0   2      12647.92      13051.98       154.02 o
  -5   0   2          1.04         -2.07         2.55 o
  -4   0   2      18281.94      18415.71       297.36 o
  -3   0   2       1243.45       1265.10        28.26 o
  -2   0   2        979.84        899.59        14.74 o
  -1   0   2        482.72        439.58        13.96 o
   0   0   2         69.27         64.32         1.90 o
   1   0   2        197.76        145.07         4.48 o
   2   0   2      26861.80      24219.30       345.60 o
   3   0   2          2.07         -2.41         2.41 o
   4   0   2       8867.88       9233.57       132.28 o
   5   0   2       6007.21       6500.23        86.66 o
   6   0   2      17087.99      18968.72       221.14 o
   7   0   2       1449.31       1336.02        54.28 o
   8   0   2        128.19         57.14         6.97 o
   9   0   2        488.08        447.35         8.52 o
  10   0   2       1610.20       1552.75        33.01 o
  11   0   2        583.91        574.63        10.53 o
  12   0   2        731.35        667.22        11.38 o
  13   0   2        383.13        395.49        10.89 o
  14   0   2        308.86        312.76         8.73 o
  15   0   2          4.39          8.13         2.70 o
  16   0   2        220.63        222.22         8.61 o
 -16   1   2          5.03          9.05         3.84 o
 -15   1   2       1683.33       1734.75        20.25 o
 -14   1   2          0.78          2.36         1.86 o
 -13   1   2       1438.65       1397.39        20.85 o
 -12   1   2         25.36         28.23         4.86 o
 -11   1   2       1134.67       1134.49        20.36 o
 -10   1   2         23.91         23.80         4.31 o
  -9   1   2       3001.37       3065.79        47.30 o
  -8   1   2        393.21        381.18        10.78 o
  -7   1   2       3487.18       3425.68        38.93 o
  -6   1   2        299.72        265.36         6.36 o
  -5   1   2       5932.96       5993.09        60.16 o
  -4   1   2        853.72        968.75        15.41 o
  -3   1   2       4650.73       4687.21        83.72 o
  -2   1   2          6.93          2.30         1.77 o
  -1   1   2      16584.29      16579.60       241.42 o
   0   1   2      11182.42      11977.34       165.88 o
   1   1   2       4823.00       4745.64        80.52 o
   2   1   2      11678.47      12418.06       125.87 o
   3   1   2       8476.42       8666.88        88.68 o
   4   1   2        480.02        448.07         5.65 o
   5   1   2       3686.16       3667.84        40.56 o
   6   1   2         12.02         47.10         4.93 o
   7   1   2       5869.50       5905.99        73.52 o
   8   1   2         36.38         28.98         2.36 o
   9   1   2       2282.65       2247.19        20.81 o
  10   1   2        943.83        905.28        10.11 o
  11   1   2       1228.56       1164.90        25.19 o
  12   1   2        170.65        186.47         5.33 o
  13   1   2       1220.22       1153.73        16.82 o
  14   1   2        360.63        355.86         6.59 o
  15   1   2        283.25        299.56         5.56 o
  16   1   2        160.40        148.17         6.20 o
 -14   2   2        213.27        208.03         9.42 o
 -13   2   2          1.53         -0.29         3.07 o
 -12   2   2        710.35        673.67        12.62 o
 -11   2   2        112.98        110.60         8.59 o
 -10   2   2        693.96        686.20        10.71 o
  -9   2   2        172.80        153.98         5.16 o
  -8   2   2       1921.16       1855.44        56.05 o
  -7   2   2         23.02         24.41         3.23 o
  -6   2   2       3045.23       3163.47        33.44 o
  -5   2   2        331.65        337.51         7.65 o
  -4   2   2        596.88        537.77        10.15 o
  -3   2   2        876.18        898.39        15.24 o
  -2   2   2       1051.14        968.49        15.68 o
  -1   2   2        863.83        894.58        15.46 o
   0   2   2       1908.84       1880.19        42.87 o
   1   2   2        686.59        724.75        30.67 o
   2   2   2       7691.26       8368.67       101.56 o
   3   2   2       2959.80       3178.48        41.08 o
   4   2   2      13468.80      14564.15       260.29 o
   5   2   2          4.33          5.37         3.78 o
   6   2   2        467.05        426.50         7.66 o
   7   2   2         44.10         48.64         4.25 o
   8   2   2       1217.66       1222.36        14.89 o
   9   2   2         17.64         13.00         2.40 o
  10   2   2        935.90        830.39        12.05 o
  11   2   2        174.49        169.93         6.50 o
  12   2   2        489.05        488.82         9.81 o
  13   2   2         94.69        104.15         8.79 o
  14   2   2        432.18        424.76        11.80 o
 -13   3   2         12.48         19.64         5.17 o
 -12   3   2          1.71          1.91         3.29 o
 -11   3   2         61.85         61.06         7.04 o
 -10   3   2         13.04          8.60         2.64 o
  -9   3   2        126.18        122.95         5.95 o
  -8   3   2          1.00          2.53         2.93 o
  -7   3   2        222.83        214.44         5.19 o
  -6   3   2        228.73        224.78         5.57 o
  -5   3   2          1.42          5.49         1.98 o
  -4   3   2         21.90         25.53         3.44 o
  -3   3   2        321.37        324.07         5.95 o
  -2   3   2        317.32        317.59         6.37 o
  -1   3   2         53.70         50.63         4.08 o
   0   3   2        863.09        895.09        12.17 o
   1   3   2        384.26        388.89         7.16 o
   2   3   2        274.39        296.41         5.74 o
   3   3   2         87.03         95.47         3.99 o
   4   3   2        249.62        264.47         5.64 o
   5   3   2       2177.37       2169.15        38.91 o
   6   3   2        388.43        373.47         8.55 o
   7   3   2         45.89         52.10         4.43 o
   8   3   2        398.79        363.75        15.29 o
   9   3   2          2.37          4.35         2.79 o
  10   3   2          9.19          4.59         3.76 o
  11   3   2         12.24         20.17         6.57 o
  12   3   2         72.09         74.97         7.00 o
  -9   4   2         56.56         52.38         4.48 o
  -8   4   2        145.83        135.49         5.30 o
  -7   4   2        155.97        154.60        15.69 o
  -6   4   2        102.16         99.78         3.99 o
  -5   4   2        100.71        102.30         3.63 o
  -4   4   2        305.40        311.77         5.83 o
  -3   4   2        168.34        160.65         4.58 o
  -2   4   2        836.70        844.82        10.38 o
  -1   4   2         49.39         55.26         3.20 o
   0   4   2         54.23         58.08         3.24 o
   1   4   2          9.51         11.27         2.01 o
   2   4   2          0.48          1.48         1.81 o
   3   4   2          0.03          0.07         2.16 o
   4   4   2        153.88        152.62         4.41 o
   5   4   2         46.80         42.76         3.55 o
   6   4   2        550.71        540.29        23.09 o
   7   4   2        481.54        424.90        10.17 o
 -16   1   3        182.70        192.83         5.45 o
 -15   1   3       1373.61       1383.81        16.75 o
 -14   1   3         14.28         13.08         2.19 o
 -13   1   3        445.36        428.52         7.71 o
 -12   1   3        171.39        167.66         6.05 o
 -11   1   3       1789.36       1758.01        24.97 o
 -10   1   3         41.59         44.65         4.25 o
  -9   1   3       1099.69       1076.46        16.39 o
  -8   1   3          9.37          7.19         2.37 o
  -7   1   3       2366.19       2541.11        27.42 o
  -6   1   3        284.01        294.16         6.28 o
  -5   1   3       1124.26       1115.16        13.82 o
  -4   1   3        411.25        370.56         8.46 o
  -3   1   3       3735.38       3780.33        47.55 o
  -2   1   3       4278.27       4374.39        78.20 o
  -1   1   3       4089.99       4118.64        43.76 o
   0   1   3       6320.16       6875.58        81.83 o
   1   1   3       9012.91       9287.53       150.84 o
   2   1   3        684.83        643.48        12.00 o
   3   1   3       4016.22       4263.76        65.79 o
   4   1   3          3.11          5.85         2.48 o
   5   1   3       2133.82       2200.25        26.10 o
   6   1   3         58.78         34.52         4.65 o
   7   1   3          9.45         16.91         5.12 o
   8   1   3        360.93        366.23         6.14 o
   9   1   3        530.97        554.40         7.10 o
  10   1   3        127.16        129.90         3.98 o
  11   1   3       1025.51        960.83        11.28 o
  12   1   3         25.95         15.63         2.29 o
  13   1   3        181.64        180.78         6.36 o
  14   1   3         33.98         30.62         3.07 o
  15   1   3         84.56         96.41         4.27 o
  16   1   3          2.34         -2.07         2.07 o
 -14   2   3        763.94        774.68        17.17 o
 -13   2   3          2.77          5.21         3.13 o
 -12   2   3       1208.06       1267.03        27.65 o
 -11   2   3         21.41         22.69         3.89 o
 -10   2   3       2175.67       2141.45        39.78 o
  -9   2   3         12.59         16.33         3.61 o
  -8   2   3       1649.54       1556.53        45.45 o
  -7   2   3        301.75        315.65         7.91 o
  -6   2   3       1656.02       1603.84        19.25 o
  -5   2   3        168.27        145.29         5.61 o
  -4   2   3       2512.09       2472.32        62.67 o
  -3   2   3       1431.82       1437.25        23.26 o
  -2   2   3       8008.16       8153.37       100.09 o
  -1   2   3        908.90        892.45        12.60 o
   0   2   3       5165.22       5101.98        70.72 o
   1   2   3       2345.88       2291.14        38.94 o
   2   2   3        941.61        782.83        53.44 o
   3   2   3        127.86        161.15         7.26 o
   4   2   3       1419.18       1409.15        19.93 o
   5   2   3        468.87        454.08         8.12 o
   6   2   3       2364.47       2328.56        37.00 o
   7   2   3         92.86         89.63         4.62 o
   8   2   3       2372.57       2302.07        47.32 o
   9   2   3       2091.84       2017.13        26.26 o
  10   2   3       1999.30       1894.61        20.15 o
  11   2   3        169.22        177.27         6.20 o
  12   2   3         30.76         49.64         4.26 o
  13   2   3         50.82         59.76         6.77 o
  14   2   3        300.34        312.89        11.04 o
 -13   3   3        969.20       1022.62        22.74 o
 -12   3   3         16.06         15.02         4.91 o
 -11   3   3        500.51        543.92         8.55 o
 -10   3   3         50.15         57.47         3.99 o
  -9   3   3        632.22        662.84        12.27 o
  -8   3   3         85.72         80.81         4.36 o
  -7   3   3       1003.89       1000.14        12.26 o
  -6   3   3        346.07        340.83         5.81 o
  -5   3   3       1877.56       1840.58        19.27 o
  -4   3   3        998.09       1000.49        11.99 o
  -3   3   3       1457.03       1424.48        15.77 o
  -2   3   3        140.86        120.65         4.08 o
  -1   3   3       2053.33       2034.97        26.39 o
   0   3   3        960.04        978.28        16.61 o
   1   3   3       2262.68       2291.61        23.18 o
   2   3   3        231.67        233.69         5.16 o
   3   3   3       2129.76       2103.15        29.91 o
   4   3   3       2659.37       2690.82        27.21 o
   5   3   3        379.31        394.33         8.07 o
   6   3   3       2185.79       2110.47        50.93 o
   7   3   3       1576.07       1531.89        38.15 o
   8   3   3        687.08        665.31        18.11 o
   9   3   3        830.43        814.40        31.79 o
  10   3   3         22.06         36.36        12.88 o
  11   3   3       1024.13        972.87        14.97 o
  -9   4   3         97.83         98.90         5.17 o
  -8   4   3        596.77        616.62        12.41 o
  -7   4   3        277.94        283.93         8.16 o
  -6   4   3        676.56        688.93        11.82 o
  -5   4   3        232.98        244.45         5.00 o
  -4   4   3       1277.33       1322.58        15.84 o
  -3   4   3        203.14        207.24         4.76 o
  -2   4   3        786.56        823.13        13.47 o
  -1   4   3        290.63        291.37         4.92 o
   0   4   3        577.95        605.32         7.42 o
   1   4   3         81.68         88.83         4.05 o
   2   4   3        508.73        522.34         7.99 o
   3   4   3        596.84        587.35         8.59 o
   4   4   3        375.54        388.73         6.51 o
   5   4   3        412.74        423.77         7.96 o
   6   4   3       1109.78       1075.07        19.45 o
   7   4   3       1442.21       1341.33        30.32 o
   8   4   3       1671.17       1662.10        35.84 o
 -16   0   4        565.03        567.56        12.00 o
 -15   0   4        250.27        244.44         8.69 o
 -14   0   4        557.86        551.95        20.68 o
 -13   0   4       5260.17       5319.01       105.94 o
 -12   0   4       1958.57       1934.58        32.37 o
 -11   0   4         72.98         60.18        13.09 o
 -10   0   4       5059.23       5120.30        76.58 o
  -9   0   4       1109.63       1188.52        22.36 o
  -8   0   4       8104.43       8445.24       169.17 o
  -7   0   4       1137.88       1175.66        19.23 o
  -6   0   4      10461.66      11120.64       132.33 o
  -5   0   4       5059.12       5369.79        80.89 o
  -4   0   4       2992.53       3136.99        48.61 o
  -3   0   4       2035.73       2009.67        31.80 o
  -2   0   4      11087.84      10943.46       199.50 o
  -1   0   4       7956.20       7560.36       108.67 o
   0   0   4        471.20        420.93         7.55 o
   1   0   4      12768.74      12194.98       246.69 o
   2   0   4      27005.07      25378.45       361.93 o
   3   0   4      14701.05      14664.68       296.31 o
   4   0   4       2548.48       2660.25        55.82 o
   5   0   4       9209.50       9658.21       138.98 o
   6   0   4      12285.46      14036.54       201.23 o
   8   0   4       4359.47       4504.89        54.95 o
   9   0   4        222.51        187.92         5.61 o
  10   0   4       2162.69       2165.68        34.56 o
  11   0   4        825.99        804.31        12.99 o
  12   0   4       1907.21       1936.02        32.17 o
  13   0   4       2862.46       2823.51        45.43 o
  14   0   4       1017.46        999.67        18.28 o
  15   0   4        244.50        254.84         6.94 o
  16   0   4        141.40        139.90         5.51 o
 -16   1   4        223.10        234.03         9.16 o
 -15   1   4        204.06        222.71         5.12 o
 -14   1   4        202.16        211.17         5.54 o
 -13   1   4       2413.85       2427.96        27.89 o
 -12   1   4        931.97        911.01        22.97 o
 -11   1   4       5528.50       5537.76        68.57 o
 -10   1   4        934.21        902.34        14.95 o
  -9   1   4       3205.53       3142.51        40.32 o
  -8   1   4        525.24        532.14         9.88 o
  -7   1   4       3467.99       3580.79        36.80 o
  -6   1   4        109.43         97.02         5.12 o
  -5   1   4       4395.77       4483.73        40.77 o
  -4   1   4        880.67        834.13        27.05 o
  -3   1   4       7237.72       7371.68       113.28 o
  -2   1   4       1833.77       1734.92        35.11 o
  -1   1   4       4269.52       4302.89        66.14 o
   0   1   4       3380.18       3363.55        36.21 o
   1   1   4       4459.04       4467.53        54.03 o
   2   1   4       6206.43       6671.61        97.43 o
   3   1   4       2564.82       2545.41        62.35 o
   4   1   4       3849.66       4119.91        51.32 o
   5   1   4       6437.67       6630.14        87.92 o
   6   1   4       2635.07       2693.81        38.63 o
   7   1   4       3802.08       3884.28        41.66 o
   8   1   4       1043.46        998.51        10.58 o
   9   1   4       2586.88       2726.32        24.82 o
  10   1   4        925.22        859.37         9.67 o
  11   1   4         97.80        106.97         3.44 o
  12   1   4        727.83        702.90        12.31 o
  13   1   4        548.84        515.81        10.43 o
  14   1   4         54.52         61.28         3.71 o
  15   1   4        592.79        565.93         8.15 o
 -15   2   4       1207.76       1192.16        26.53 o
 -14   2   4        699.55        704.67        16.17 o
 -13   2   4          0.64          1.07         4.70 o
 -12   2   4        687.14        706.62        13.01 o
 -11   2   4         63.83         68.07        11.50 o
 -10   2   4       1725.55       1733.01        29.82 o
  -9   2   4        497.74        500.42        10.59 o
  -8   2   4       1950.19       1957.24        27.14 o
  -7   2   4         13.92         13.13         3.06 o
  -6   2   4        912.37        857.44        11.91 o
  -5   2   4        121.05         90.05         5.08 o
  -4   2   4       1878.04       1852.51        20.97 o
  -3   2   4        764.80        727.79        21.01 o
  -2   2   4       1072.31       1021.38        20.60 o
  -1   2   4         90.01         79.62         5.40 o
   0   2   4       1959.49       1913.27        24.99 o
   1   2   4          3.19          0.20         9.30 o
   2   2   4        187.87        278.34         8.08 o
   3   2   4        117.88         96.73         5.26 o
   4   2   4       2985.36       3094.38        64.65 o
   5   2   4        952.63        894.70        19.54 o
   6   2   4        285.88        279.46         6.52 o
   7   2   4        678.58        651.30        10.18 o
   8   2   4        297.53        321.38         6.18 o
   9   2   4        424.19        432.21         7.18 o
  10   2   4        116.07        122.35         4.38 o
  11   2   4         85.66         71.75         4.93 o
  12   2   4        306.08        276.06        11.88 o
  13   2   4         70.46         69.42         7.43 o
 -13   3   4        456.20        507.54        13.09 o
 -12   3   4         12.14         13.30         3.08 o
 -11   3   4        147.43        137.56         4.61 o
 -10   3   4         19.35         21.87         3.28 o
  -9   3   4         68.24         66.62         6.71 o
  -8   3   4         92.47         94.02         5.79 o
  -7   3   4         70.74         74.92         3.93 o
  -6   3   4          0.35          4.78         1.98 o
  -5   3   4          1.18          2.78         2.01 o
  -4   3   4         13.95         15.07         3.63 o
  -3   3   4         28.45         36.62         3.15 o
  -2   3   4         13.77         11.63         2.18 o
  -1   3   4        410.75        396.61         7.36 o
   0   3   4         93.57         96.70         5.04 o
   1   3   4        110.83        111.79         3.98 o
   2   3   4        101.55        103.62         4.17 o
   3   3   4         13.51         14.37         2.39 o
   4   3   4        509.73        504.28         7.72 o
   5   3   4        572.46        566.34         8.33 o
   6   3   4          4.24          5.48         2.59 o
   7   3   4         66.29         62.37         5.27 o
   8   3   4         18.14         13.57         2.86 o
   9   3   4          0.74         -2.81         2.81 o
  10   3   4        203.12        183.02         6.15 o
  11   3   4        301.13        279.97         7.40 o
  -9   4   4         50.02         53.76         4.48 o
  -8   4   4        133.41        134.31         5.27 o
  -7   4   4         15.57          9.68         3.76 o
  -6   4   4        127.71        134.20         5.12 o
  -5   4   4          1.26          1.73         1.61 o
  -4   4   4         55.95         54.38         4.43 o
  -3   4   4          0.21          0.76         1.68 o
  -2   4   4         20.19         22.45         2.48 o
  -1   4   4          5.96          5.56         1.76 o
   0   4   4        374.98        361.89         5.46 o
   1   4   4         62.67         59.39         3.50 o
   2   4   4         61.28         61.09         3.29 o
   3   4   4        141.71        138.88         7.07 o
   4   4   4         90.84         85.96         3.63 o
   5   4   4          0.14          1.33         3.42 o
   6   4   4         24.06         13.03         7.24 o
   7   4   4        274.32        226.36         7.93 o
   8   4   4         99.68         92.00         4.82 o
 -16   1   5        112.17        106.91         4.16 o
 -15   1   5        103.84        100.81         4.53 o
 -14   1   5         26.72         21.63         3.10 o
 -13   1   5        863.82        869.03        14.73 o
 -12   1   5         10.22         10.53         2.43 o
 -11   1   5        159.60        148.91         5.92 o
 -10   1   5        125.43        122.55         7.12 o
  -9   1   5       1291.00       1245.39        18.48 o
  -8   1   5        909.94        830.32        15.97 o
  -7   1   5          2.71          8.65         3.47 o
  -6   1   5        482.10        493.19         9.96 o
  -5   1   5        744.33        689.37        10.32 o
  -4   1   5       1225.23       1281.92        17.31 o
  -3   1   5       1587.28       1489.09        21.67 o
  -2   1   5         21.35         32.43         5.53 o
  -1   1   5       1854.01       1873.86        25.07 o
   0   1   5        990.93       1005.19        12.78 o
   1   1   5        266.32        234.96         5.23 o
   2   1   5        116.33        110.47         7.06 o
   3   1   5        599.25        665.02        14.62 o
   4   1   5       2945.59       3151.91        40.42 o
   5   1   5        145.33        120.80         6.70 o
   6   1   5         20.21         16.39         5.19 o
   7   1   5        151.55        123.57         6.54 o
   8   1   5       2557.82       2640.28        23.90 o
   9   1   5        546.08        519.10         7.15 o
  10   1   5        878.26        840.73         9.53 o
  11   1   5        171.99        175.92         4.07 o
  12   1   5        215.54        225.35         7.51 o
  13   1   5        195.75        172.31         4.63 o
  14   1   5         35.93         48.63         4.69 o
  15   1   5         81.40         74.42         3.63 o
 -15   2   5        143.05        117.16         5.86 o
 -14   2   5        334.34        318.23        13.44 o
 -13   2   5        130.95        132.31         8.67 o
 -12   2   5        913.17        893.89        15.44 o
 -11   2   5        349.96        337.26        10.08 o
 -10   2   5        150.36        140.08         7.75 o
  -9   2   5       1219.50       1163.76        18.25 o
  -8   2   5       1240.29       1236.46        18.85 o
  -7   2   5        788.38        786.54        11.37 o
  -6   2   5       2185.52       2062.29        21.20 o
  -5   2   5       3094.46       3060.64        50.86 o
  -4   2   5       3628.48       3566.12        39.68 o
  -3   2   5       1841.98       1865.86        29.06 o
  -2   2   5       2548.23       2535.94        35.98 o
  -1   2   5       1659.44       1580.99        19.05 o
   0   2   5       1625.50       1585.94        21.86 o
   1   2   5        332.36        331.22        10.34 o
   2   2   5       1666.21       1598.53        28.74 o
   3   2   5       1392.50       1365.22        24.35 o
   4   2   5        995.05        969.66        24.27 o
   5   2   5       2356.02       2256.72        79.39 o
   6   2   5        570.93        561.31         9.21 o
   7   2   5       2798.32       2675.91        64.32 o
   8   2   5        166.26        168.41         5.72 o
   9   2   5        910.88        888.39        11.45 o
  10   2   5       1200.40       1117.03        13.85 o
  11   2   5       1018.73        976.43        15.77 o
  12   2   5        979.65        894.40        14.97 o
  13   2   5         31.41         40.39         9.99 o
 -13   3   5        178.06        164.02         6.89 o
 -12   3   5        409.81        427.62        13.27 o
 -11   3   5       1781.41       1795.29        21.04 o
 -10   3   5        462.51        486.03         8.35 o
  -9   3   5        839.63        846.94        14.81 o
  -8   3   5       1408.94       1413.91        15.74 o
  -7   3   5       2089.64       2101.52        19.93 o
  -6   3   5       1474.84       1481.10        14.89 o
  -5   3   5       2032.00       2048.64        19.45 o
  -4   3   5        946.49        948.99        10.50 o
  -3   3   5       1982.92       2030.39        21.23 o
  -2   3   5        980.14       1001.33        14.65 o
  -1   3   5       2638.77       2692.76        29.71 o
   0   3   5       1235.65       1227.75        14.94 o
   1   3   5       2337.74       2333.36        30.23 o
   2   3   5       1338.15       1331.24        15.18 o
   3   3   5       2139.33       2217.44        22.98 o
   4   3   5        367.05        358.69        11.44 o
   5   3   5        530.79        539.24         9.39 o
   6   3   5       1478.45       1459.99        18.41 o
   7   3   5        618.27        622.49        12.07 o
   8   3   5        988.44        947.85        28.60 o
   9   3   5        575.19        589.60        20.69 o
  10   3   5       1039.08       1051.67        16.22 o
  11   3   5        582.17        585.03        20.33 o
  -9   4   5         41.98         51.00         4.48 o
  -8   4   5        634.63        662.18        12.91 o
  -7   4   5        302.02        306.86        13.78 o
  -6   4   5       1106.95       1159.21        14.00 o
  -5   4   5         34.44         40.89         2.96 o
  -4   4   5       1116.35       1117.62        23.96 o
  -3   4   5        334.52        334.15         6.40 o
  -2   4   5        847.35        835.30        28.48 o
  -1   4   5        724.11        729.57        13.36 o
   0   4   5        835.80        855.37         9.65 o
   1   4   5        659.33        653.92        10.21 o
   2   4   5        623.19        637.17         9.28 o
   3   4   5        254.59        255.64         5.26 o
   4   4   5        289.25        303.50         6.78 o
   5   4   5         15.35         23.06         3.35 o
   6   4   5         51.99         73.05         5.17 o
   7   4   5        231.63        258.40         9.30 o
   8   4   5        296.14        298.03         8.61 o
 -17   0   6        319.68        305.27         8.96 o
 -16   0   6        629.88        650.67        13.33 o
 -15   0   6         15.09          8.75         2.41 o
 -14   0   6        371.04        388.32        10.50 o
 -13   0   6       2467.20       2495.69        32.62 o
 -12   0   6       1654.42       1631.99        27.96 o
 -11   0   6       5764.53       5273.26       475.47 o
 -10   0   6       3694.13       3776.08        57.69 o
  -9   0   6       1161.14       1070.46        23.78 o
  -8   0   6       5223.58       5367.14        83.39 o
  -7   0   6       1914.18       1718.96        26.21 o
  -6   0   6       5728.49       5981.06        91.97 o
  -5   0   6        110.81         57.24         6.55 o
  -4   0   6      12199.80      12301.46       568.17 o
  -3   0   6       5904.31       6248.75       130.60 o
  -2   0   6       3207.93       3248.32        80.27 o
  -1   0   6      19958.84      18056.31       604.00 o
   0   0   6       5732.35       5539.09       138.87 o
   1   0   6       5740.30       5948.65       121.64 o
   2   0   6       4855.99       4874.41        70.66 o
   3   0   6       2311.71       2220.69        71.83 o
   4   0   6       4140.08       4090.19       105.61 o
   5   0   6         18.03         15.92         3.31 o
   6   0   6       1497.95       1348.56        33.42 o
   7   0   6       4512.89       4453.49        54.23 o
   8   0   6       1653.20       1712.97        23.03 o
   9   0   6       2643.01       2633.10        33.85 o
  10   0   6         12.39         19.26         4.30 o
  11   0   6       1930.92       1946.85        26.39 o
  12   0   6         20.25         23.18         3.34 o
  13   0   6        507.59        512.18        13.67 o
  14   0   6        534.80        526.31        11.50 o
  15   0   6       1217.15       1249.32        29.63 o
 -16   1   6         46.86         47.42         4.65 o
 -15   1   6         97.70        100.75         4.09 o
 -14   1   6        608.82        591.88         9.36 o
 -13   1   6         25.36         34.26         4.63 o
 -12   1   6        685.18        665.58        10.39 o
 -11   1   6       1798.51       1805.69        21.68 o
 -10   1   6       2628.90       2655.81        30.11 o
  -9   1   6       5696.77       5763.30        76.57 o
  -8   1   6       1942.94       1972.16        24.64 o
  -7   1   6       4959.14       5196.64        61.62 o
  -6   1   6       3289.89       3296.02        34.09 o
  -5   1   6       2762.42       2584.87        27.70 o
  -4   1   6       1474.46       1410.82        18.99 o
  -3   1   6        377.57        321.00         8.08 o
  -2   1   6       2900.16       2986.46        49.47 o
  -1   1   6       3982.65       3831.86       107.17 o
   0   1   6       4254.99       4212.88       100.95 o
   1   1   6       5079.86       5271.44        68.28 o
   2   1   6       4541.94       4410.56        97.52 o
   3   1   6       5295.51       5509.78        83.03 o
   4   1   6       3989.69       3855.93        48.74 o
   5   1   6        859.90        824.81        14.70 o
   6   1   6       2612.64       2696.72        35.47 o
   7   1   6        124.51        106.02         3.75 o
   8   1   6       1277.97       1282.31        14.25 o
   9   1   6        265.21        256.58         4.70 o
  10   1   6        799.76        817.18        10.30 o
  11   1   6        483.97        499.29         6.77 o
  12   1   6       1952.68       1902.20        22.82 o
  13   1   6         32.42         40.52         2.94 o
  14   1   6       1155.55       1211.14        20.83 o
  15   1   6         86.80         84.67         4.13 o
 -15   2   6          1.44          1.38         2.41 o
 -14   2   6        254.25        250.24        20.50 o
 -13   2   6        325.74        326.29        14.82 o
 -12   2   6         96.08         89.27         8.52 o
 -11   2   6       1338.18       1284.99        19.82 o
 -10   2   6         35.76         23.84         4.06 o
  -9   2   6       2270.07       2246.50        43.68 o
  -8   2   6       1286.23       1289.54        19.34 o
  -7   2   6         59.90         52.96         4.49 o
  -6   2   6       2289.48       2206.10        22.40 o
  -5   2   6        471.08        449.12         7.21 o
  -4   2   6        945.52        910.08        11.53 o
  -3   2   6       1316.04       1312.65        23.08 o
  -2   2   6        853.29        789.59        16.43 o
  -1   2   6        643.88        636.82        14.13 o
   0   2   6        549.71        541.74        13.55 o
   1   2   6       3276.20       3475.18       120.37 o
   2   2   6        232.01        228.84         8.89 o
   3   2   6       1372.65       1332.24        62.97 o
   4   2   6        254.11        220.83         7.06 o
   5   2   6       2036.36       2105.04        46.11 o
   6   2   6        636.67        636.94        10.90 o
   7   2   6        238.98        241.17         5.14 o
   8   2   6        238.64        223.95         5.35 o
   9   2   6       1099.49       1161.07        22.92 o
  10   2   6        125.57        144.18         4.54 o
  11   2   6        340.65        351.59         8.47 o
  12   2   6         14.14         22.81         4.07 o
  13   2   6        375.42        376.35        11.87 o
 -13   3   6        107.51        108.89         5.51 o
 -12   3   6         48.22         44.56         4.37 o
 -11   3   6          1.55          2.70         2.25 o
 -10   3   6         22.56         28.85         4.69 o
  -9   3   6        366.96        364.12         9.92 o
  -8   3   6       1026.84       1048.24        12.47 o
  -7   3   6        692.63        685.59         8.39 o
  -6   3   6          0.85          3.90         2.34 o
  -5   3   6         35.28         45.72         4.42 o
  -4   3   6          1.00          6.09         1.89 o
  -3   3   6        633.31        629.71         8.41 o
  -2   3   6          9.41         11.33         2.74 o
  -1   3   6         11.06         14.37         2.24 o
   0   3   6         43.91         47.50         3.33 o
   1   3   6          2.90          6.53         2.90 o
   2   3   6         19.15         17.53         2.26 o
   3   3   6          6.32         10.37         2.31 o
   4   3   6         62.56         73.90         4.03 o
   5   3   6        196.70        195.36         7.19 o
   6   3   6        255.24        252.65         7.09 o
   7   3   6        155.12        147.60         9.13 o
   8   3   6         21.55         24.80         3.82 o
   9   3   6          0.25         -0.80         2.67 o
  10   3   6         40.34         34.34         4.51 o
  11   3   6          1.48          6.20         7.58 o
  -9   4   6         57.84         62.37         4.82 o
  -8   4   6         11.02         15.68         4.65 o
  -7   4   6         69.76         78.46         4.00 o
  -6   4   6        133.27        133.90         3.82 o
  -5   4   6         33.79         43.97         2.94 o
  -4   4   6         14.22         19.40         2.30 o
  -3   4   6        369.83        370.65         6.49 o
  -2   4   6         37.68         46.59         3.30 o
  -1   4   6        178.09        182.63         4.51 o
   0   4   6         37.78         42.84         3.01 o
   1   4   6        286.67        289.37         6.10 o
   2   4   6          3.85          4.36         3.06 o
   3   4   6          0.26          4.35         1.83 o
   4   4   6        153.34        155.37         4.44 o
   5   4   6        128.77        114.36         5.86 o
   6   4   6         51.30         53.41         4.82 o
   7   4   6         18.99         15.16         3.45 o
   8   4   6          7.12          9.99         2.41 o
 -16   1   7         22.12         31.33         6.37 o
 -15   1   7        276.14        268.91        10.79 o
 -14   1   7        215.28        225.74         5.58 o
 -13   1   7       1290.75       1274.23        16.51 o
 -12   1   7        150.79        155.66         5.30 o
 -11   1   7         40.43         47.19         4.79 o
 -10   1   7       1023.67       1086.63        17.16 o
  -9   1   7        601.63        637.23         9.72 o
  -8   1   7       1535.54       1558.02        54.46 o
  -7   1   7       1186.93       1185.89        21.92 o
  -6   1   7        982.95        976.27        14.72 o
  -5   1   7       1419.54       1423.29        17.64 o
  -4   1   7        832.51        898.41        17.66 o
  -3   1   7        654.62        694.87        16.75 o
  -2   1   7       4137.15       4397.40       140.88 o
  -1   1   7        626.63        582.37        10.68 o
   0   1   7         92.47         91.97         4.04 o
   1   1   7        238.70        254.81         5.67 o
   2   1   7       1669.48       1567.44        42.61 o
   3   1   7       3146.52       3338.83        43.51 o
   4   1   7       2032.61       2031.60        50.73 o
   5   1   7        943.10        973.80        19.63 o
   6   1   7       1402.75       1383.82        14.93 o
   7   1   7       1077.99       1139.71        11.77 o
   8   1   7        335.31        330.89         5.26 o
   9   1   7         64.07         60.55         3.08 o
  10   1   7        121.52        119.43         3.59 o
  11   1   7         70.04         80.14         3.16 o
  12   1   7        116.32        100.91         9.08 o
  13   1   7         38.30         43.59         2.74 o
  14   1   7        144.80        146.90         4.04 o
  15   1   7         58.73         63.06         3.79 o
 -15   2   7        395.99        380.04        10.68 o
 -14   2   7        448.92        454.23        12.23 o
 -13   2   7        858.24        828.44        18.89 o
 -12   2   7        170.15        173.19        10.00 o
 -11   2   7        468.44        483.74        10.64 o
 -10   2   7       1006.87        963.64        31.82 o
  -9   2   7       2115.55       2110.52        28.98 o
  -8   2   7        418.95        417.61        15.51 o
  -7   2   7       2519.86       2436.47        46.35 o
  -6   2   7       2508.41       2493.70        24.99 o
  -5   2   7       1658.22       1628.24        17.22 o
  -4   2   7        598.73        592.09         9.97 o
  -3   2   7       1564.95       1477.42        16.51 o
  -2   2   7       3514.57       3544.31        52.13 o
  -1   2   7        588.72        536.50        13.92 o
   0   2   7       1618.73       1637.79        35.21 o
   1   2   7       5475.73       5563.91        75.15 o
   2   2   7        614.88        592.84        10.73 o
   3   2   7       3824.63       3862.10        48.81 o
   4   2   7        201.75        183.42         6.21 o
   5   2   7       1831.81       1809.66        25.08 o
   6   2   7        551.77        546.74         9.71 o
   7   2   7        216.80        224.28         4.93 o
   8   2   7        758.70        758.20        10.30 o
   9   2   7        350.85        360.48         5.89 o
  10   2   7        102.71        114.59         5.47 o
  11   2   7        850.08        861.82        12.11 o
  12   2   7         33.20         36.07         4.09 o
  13   2   7        619.93        591.93        19.99 o
 -13   3   7        138.86        143.69         5.86 o
 -12   3   7        509.61        500.94        10.82 o
 -11   3   7        780.10        809.26        12.36 o
 -10   3   7        607.92        606.09        10.34 o
  -9   3   7        278.82        281.87        12.28 o
  -8   3   7        557.05        554.30         8.19 o
  -7   3   7        546.00        528.98         7.13 o
  -6   3   7       2615.61       2663.75        24.59 o
  -5   3   7       1585.56       1550.65        15.75 o
  -4   3   7       2430.45       2377.84        24.00 o
  -3   3   7       2147.60       2149.18        21.89 o
  -2   3   7       2396.93       2404.65        23.82 o
  -1   3   7        197.26        182.18         4.70 o
   0   3   7       1290.67       1245.67        13.94 o
   1   3   7        623.31        619.48         7.87 o
   2   3   7       1018.92       1036.93        12.66 o
   3   3   7        169.72        158.91         5.03 o
   4   3   7        706.73        702.54         9.54 o
   5   3   7       1309.45       1339.29        17.61 o
   6   3   7       2078.29       2124.79        25.08 o
   7   3   7        129.40        121.74         6.17 o
   8   3   7        931.34        981.38        16.12 o
   9   3   7        101.81         99.71         8.23 o
  10   3   7        638.63        650.47        13.16 o
  -8   4   7        143.00        152.80         5.78 o
  -7   4   7       1119.24       1191.22        67.83 o
  -6   4   7          8.96          8.66         1.79 o
  -5   4   7       1821.48       1841.38        28.02 o
  -4   4   7        660.72        675.50        17.76 o
  -3   4   7        473.27        487.76         7.44 o
  -2   4   7        462.79        460.52         7.77 o
  -1   4   7        793.18        803.77         9.59 o
   0   4   7        789.15        785.20        12.20 o
   1   4   7        365.70        371.09         6.94 o
   2   4   7        396.62        389.74         7.03 o
   3   4   7       1403.07       1434.63        22.80 o
   4   4   7         34.36         35.46         3.77 o
   5   4   7        927.66        904.76        15.23 o
   6   4   7          2.32          1.38         2.41 o
   7   4   7        405.21        415.88        11.03 o
 -16   0   8        688.84        671.52        16.88 o
 -15   0   8       1031.06       1034.80        23.09 o
 -14   0   8       1983.11       1988.41        33.18 o
 -13   0   8        255.79        263.73        10.82 o
 -12   0   8        874.39        865.53        21.35 o
 -11   0   8       7033.21       7194.42       215.18 o
 -10   0   8        292.47        260.14         9.19 o
  -9   0   8       1974.93       1837.79        30.28 o
  -8   0   8         28.65         67.86        17.06 o
  -7   0   8      17648.65      19954.19       287.92 o
  -6   0   8       1490.06       1352.63        47.55 o
  -5   0   8       9271.94       9776.56       145.56 o
  -4   0   8       7079.02       7520.20       112.45 o
  -3   0   8      13651.06      14760.76       213.30 o
  -2   0   8      10205.90      10185.54       148.24 o
  -1   0   8       3189.46       3184.88        49.10 o
   0   0   8         17.62          8.37         3.45 o
   1   0   8       6387.63       6252.88       129.22 o
   2   0   8       9218.71       9976.71       143.37 o
   3   0   8       4587.43       4738.06        69.44 o
   4   0   8          2.09          8.80         2.57 o
   5   0   8      14237.46      14948.96       302.85 o
   6   0   8         36.26         30.04         6.20 o
   7   0   8       4737.39       4855.94        59.01 o
   8   0   8         18.01         18.70         3.47 o
   9   0   8       2142.07       2223.17        44.28 o
  10   0   8        701.42        685.23        15.16 o
  11   0   8        547.13        540.48         9.93 o
  12   0   8        311.94        311.22         8.02 o
  13   0   8        719.41        755.79        29.81 o
  14   0   8          6.17          2.51         3.63 o
  15   0   8        673.09        679.11        15.85 o
 -16   1   8        625.16        639.59        18.44 o
 -15   1   8        910.87        907.62        13.53 o
 -14   1   8        832.73        851.06        11.99 o
 -13   1   8        246.57        237.82         6.00 o
 -12   1   8        405.14        401.45         7.84 o
 -11   1   8         12.89         15.09         4.38 o
 -10   1   8        888.04        834.54        18.39 o
  -9   1   8        431.77        388.41         7.55 o
  -8   1   8       5584.77       5525.00        58.04 o
  -7   1   8       1163.72       1180.41        19.55 o
  -6   1   8       9285.08       9936.52       174.19 o
  -5   1   8       3221.15       3606.78        44.49 o
  -4   1   8      11504.29      12404.75       167.96 o
  -3   1   8       3382.04       3465.66        71.18 o
  -2   1   8       3074.16       2910.83        38.71 o
  -1   1   8       3591.51       3649.49        46.54 o
   0   1   8       8306.01       8810.24        91.58 o
   1   1   8       1196.32       1198.43        17.35 o
   2   1   8       5350.70       5438.14        92.69 o
   3   1   8          1.42         15.01         5.57 o
   4   1   8       2696.13       2694.27        37.95 o
   5   1   8        363.11        346.05        19.93 o
   6   1   8       2370.72       2330.10        21.26 o
   7   1   8        820.75        813.13         9.17 o
   8   1   8       3177.65       3306.89        36.03 o
   9   1   8        607.12        582.20         7.42 o
  10   1   8       2196.38       2199.07        20.63 o
  11   1   8         40.95         40.18         2.77 o
  12   1   8        442.15        448.79         6.65 o
  13   1   8          1.70          3.32         1.77 o
  14   1   8        217.46        216.96         5.48 o
 -14   2   8         84.80        100.19         5.24 o
 -13   2   8        407.79        417.26        17.23 o
 -12   2   8        491.57        503.50        19.11 o
 -11   2   8         18.35         16.05         5.08 o
 -10   2   8         17.77         19.10         5.48 o
  -9   2   8       4489.80       4538.44        78.20 o
  -8   2   8         54.55         50.68         4.62 o
  -7   2   8        877.94        868.43        13.38 o
  -6   2   8        653.46        628.79         8.69 o
  -5   2   8       1394.04       1326.53        13.23 o
  -4   2   8        936.46        955.08        10.21 o
  -3   2   8       1604.15       1513.97        15.23 o
  -2   2   8        307.27        310.55         8.62 o
  -1   2   8       3134.57       3102.85        31.10 o
   0   2   8        538.74        499.29        11.73 o
   1   2   8        400.83        347.64         7.09 o
   2   2   8         37.14         51.13         4.21 o
   3   2   8       1783.06       1700.37        29.73 o
   4   2   8       1338.26       1308.61        16.47 o
   5   2   8        724.36        680.57        10.77 o
   6   2   8        182.94        197.80         4.94 o
   7   2   8       1381.63       1347.34        13.76 o
   8   2   8         15.68         20.89         4.12 o
   9   2   8        200.90        182.94         4.35 o
  10   2   8          6.46          5.90         2.07 o
  11   2   8        261.17        246.87         5.73 o
  12   2   8         10.62         17.92         4.47 o
 -13   3   8         14.65          4.48         2.76 o
 -12   3   8         12.57         11.34         3.62 o
 -11   3   8          3.14          4.29         4.26 o
 -10   3   8          0.93          2.76         2.28 o
  -9   3   8         52.24         50.46         4.77 o
  -8   3   8          0.30          1.65         1.96 o
  -7   3   8        578.48        579.76         9.03 o
  -6   3   8        292.56        302.62         5.73 o
  -5   3   8          5.04          7.88         1.93 o
  -4   3   8        105.65        114.28         3.92 o
  -3   3   8         30.96         33.80         2.97 o
  -2   3   8         66.78         68.83         3.73 o
  -1   3   8         63.95         69.85         3.78 o
   0   3   8         18.80         25.89         2.54 o
   1   3   8         49.78         51.03         3.34 o
   2   3   8        557.37        571.10         9.19 o
   3   3   8         91.92         88.21         4.18 o
   4   3   8        117.76        117.47         5.65 o
   5   3   8        138.79        132.69         5.44 o
   6   3   8         48.80         50.98         5.30 o
   7   3   8          0.15          1.94         3.99 o
   8   3   8         32.89         32.41         4.78 o
   9   3   8         10.46          4.45         2.80 o
  10   3   8          5.16          6.54         3.96 o
  -9   4   8         78.03         85.46         4.82 o
  -7   4   8        111.01        105.59         4.58 o
  -6   4   8         70.91         74.43         3.27 o
  -5   4   8        251.44        250.62         4.94 o
  -4   4   8        120.87        124.84         3.96 o
  -3   4   8         57.65         64.83         3.19 o
  -2   4   8         66.92         63.46         3.46 o
  -1   4   8         46.00         46.34         2.89 o
   0   4   8        146.72        148.07         3.89 o
   1   4   8          5.67          2.72         1.87 o
   2   4   8         98.25         87.43         3.69 o
   3   4   8        663.04        652.90         9.88 o
   4   4   8         28.40         29.96         7.58 o
   5   4   8         56.74         51.08        13.61 o
   6   4   8          3.08          0.34         2.76 o
   7   4   8         77.84         71.33         4.48 o
 -16   1   9        207.64        183.48         4.66 o
 -15   1   9        100.05        110.32        10.30 o
 -14   1   9        957.02        962.48        14.60 o
 -13   1   9         50.02         42.98         4.05 o
 -12   1   9       1501.69       1491.51        21.59 o
 -11   1   9       1234.98       1259.57        16.39 o
 -10   1   9        138.30        117.62         5.27 o
  -9   1   9        402.11        389.62         7.72 o
  -8   1   9        653.76        612.84         8.67 o
  -7   1   9       2416.96       2526.99        39.94 o
  -6   1   9        301.21        266.74        10.18 o
  -5   1   9       1576.25       1759.41        26.75 o
  -4   1   9       2285.65       2287.10        62.46 o
  -3   1   9         80.17         68.27         6.93 o
  -2   1   9       4206.60       4439.86        56.89 o
  -1   1   9        529.15        524.23        11.13 o
   0   1   9      10004.19      10652.69       110.32 o
   1   1   9       1788.72       1773.66        21.52 o
   2   1   9        215.73        186.68         8.14 o
   3   1   9          0.75         -0.35         4.09 o
   4   1   9       3177.87       3209.10        37.26 o
   5   1   9         20.05         19.62         2.40 o
   6   1   9        388.02        379.32         6.26 o
   7   1   9          0.86          4.75         2.58 o
   8   1   9        803.14        782.39         9.04 o
   9   1   9         66.64         55.19         3.29 o
  10   1   9        605.16        592.82         7.46 o
  11   1   9         16.88         12.87         1.70 o
  12   1   9        745.34        784.18        12.83 o
  13   1   9          1.52          3.45         1.60 o
  14   1   9         70.21         68.41         3.77 o
 -15   2   9        348.13        339.04         9.65 o
 -14   2   9        106.57         90.08         5.08 o
 -13   2   9        765.72        741.13        19.30 o
 -12   2   9        337.14        317.67        16.20 o
 -11   2   9       1387.84       1374.77        24.68 o
 -10   2   9       1377.87       1397.55        25.07 o
  -9   2   9        904.87        907.52        18.19 o
  -8   2   9        131.12        116.69         8.31 o
  -7   2   9       2058.97       2055.03        23.65 o
  -6   2   9         12.84         20.98         3.75 o
  -5   2   9       1255.32       1187.96        13.14 o
  -4   2   9         95.75        130.91         5.28 o
  -3   2   9       9947.95      10442.02       167.15 o
  -2   2   9        304.49        366.44         7.60 o
  -1   2   9       5291.38       5310.39        46.00 o
   0   2   9       1026.64       1063.65        11.98 o
   1   2   9       3388.46       3260.99        50.39 o
   2   2   9        797.72        769.18         9.70 o
   3   2   9       1148.22       1094.01        16.71 o
   4   2   9       1329.83       1297.29        16.48 o
   5   2   9       1859.64       1801.98        24.23 o
   6   2   9         18.91         27.79         4.01 o
   7   2   9       2747.68       2762.69        30.78 o
   8   2   9        292.40        280.30         5.27 o
   9   2   9       1033.83       1020.14        10.91 o
  10   2   9         91.02         84.93         3.57 o
  11   2   9        546.52        529.52         8.51 o
  12   2   9         23.34         28.88         9.99 o
 -13   3   9        238.65        227.74         7.24 o
 -12   3   9        843.88        889.27        20.68 o
 -11   3   9         52.89         50.62         3.81 o
 -10   3   9       1246.65       1292.97        18.20 o
  -9   3   9        851.62        826.77        11.18 o
  -8   3   9        257.44        254.75         6.38 o
  -7   3   9         10.45         11.99         2.16 o
  -6   3   9       1061.81       1065.36        12.23 o
  -5   3   9          1.46          6.37         1.75 o
  -4   3   9       2673.51       2688.74        26.95 o
  -3   3   9         75.01         70.64         3.38 o
  -2   3   9       3765.67       3822.26        36.61 o
  -1   3   9        437.55        448.03         7.43 o
   0   3   9       4477.55       4615.08        43.45 o
   1   3   9        519.63        513.14         7.30 o
   2   3   9       3835.58       3942.71        42.69 o
   3   3   9        175.49        179.65         5.19 o
   4   3   9        581.60        583.44         9.26 o
   5   3   9        101.08         88.92         5.36 o
   6   3   9        791.89        824.40        17.14 o
   7   3   9         19.76         33.20         6.55 o
   8   3   9        569.52        576.06        13.30 o
   9   3   9         73.53         71.52         5.24 o
  10   3   9        884.85        911.37        57.72 o
  -8   4   9        467.28        455.16        12.06 o
  -7   4   9        105.66        126.77         6.75 o
  -6   4   9         18.42         22.04         3.09 o
  -5   4   9       1769.21       1818.48        24.29 o
  -4   4   9          0.75         -0.04         2.43 o
  -3   4   9       1116.48       1112.30        16.84 o
  -2   4   9        171.39        177.02         4.58 o
  -1   4   9       1751.26       1762.96        18.32 o
   0   4   9         39.84         41.32         3.02 o
   1   4   9        670.61        671.85         9.27 o
   2   4   9        698.57        662.96         9.94 o
   3   4   9        217.17        234.72         7.75 o
   4   4   9        119.86         99.74        12.58 o
   5   4   9        549.90        583.31        14.82 o
   6   4   9         23.13         19.99         3.79 o
 -16   0  10        139.58        155.06         6.89 o
 -15   0  10       1569.41       1636.94        37.22 o
 -14   0  10        106.54        120.26        16.88 o
 -13   0  10        694.81        717.73        15.89 o
 -12   0  10          2.64          4.82         3.10 o
 -11   0  10        591.05        587.09        13.66 o
 -10   0  10        414.49        424.02        11.91 o
  -9   0  10       7756.82       7913.96       115.73 o
  -8   0  10       2283.33       2423.23        38.35 o
  -7   0  10       5682.63       5092.43       119.23 o
  -6   0  10        216.19        281.15        19.30 o
  -5   0  10      17732.60      20445.21       419.67 o
  -4   0  10        105.17         71.67         8.96 o
  -3   0  10        952.62        769.56        18.44 o
  -2   0  10         63.55         53.23         6.18 o
  -1   0  10       9183.43       9232.68       135.57 o
   0   0  10        857.77        956.32        18.76 o
   1   0  10      20268.01      21380.99       432.07 o
   2   0  10       6259.66       7457.91       109.28 o
   3   0  10       9557.63       9682.36       177.79 o
   4   0  10       1206.90       1342.01        33.77 o
   5   0  10       3691.78       3549.39        43.76 o
   6   0  10        175.53        187.40         5.80 o
   7   0  10       4343.13       4392.10        68.17 o
   8   0  10       3179.40       3325.70        41.95 o
   9   0  10       3909.90       3922.31        48.97 o
  10   0  10       1213.89       1230.66        18.70 o
  11   0  10       1062.79       1039.30        15.62 o
  12   0  10        249.34        237.05         9.34 o
  13   0  10        455.07        455.16         8.19 o
 -16   1  10        180.98        176.00         6.06 o
 -15   1  10        436.96        440.46         7.03 o
 -14   1  10        602.39        602.80        10.57 o
 -13   1  10        733.51        735.91        12.28 o
 -12   1  10       3608.55       3588.17        47.43 o
 -11   1  10         62.79         69.13         4.98 o
 -10   1  10       3031.11       3021.17        57.86 o
  -9   1  10         85.75         79.77         5.38 o
  -8   1  10       2788.24       2602.53        28.80 o
  -7   1  10        220.22        161.06         9.05 o
  -6   1  10       2106.73       1833.18        62.20 o
  -5   1  10        628.46        602.02        13.91 o
  -4   1  10       7882.24       8080.16       157.34 o
  -3   1  10        939.64        993.20        23.60 o
  -2   1  10       4643.46       4489.43        58.09 o
  -1   1  10       1905.01       2104.98        30.01 o
   0   1  10       2671.45       2449.93        29.43 o
   1   1  10        119.91        117.49         5.96 o
   2   1  10       8284.84       8672.24       123.11 o
   3   1  10        160.10        181.49        13.05 o
   4   1  10      11045.60      11281.63       148.06 o
   5   1  10         82.62         81.72         3.48 o
   6   1  10       5416.36       5482.26        46.92 o
   7   1  10        148.90        142.00         6.42 o
   8   1  10        353.01        356.12         5.65 o
   9   1  10          0.58         -0.38         1.58 o
  10   1  10        123.20        122.60         4.37 o
  11   1  10         69.91         72.63         3.71 o
  12   1  10        789.43        788.24         9.93 o
  13   1  10          0.36          2.49         1.89 o
  14   1  10        787.19        769.04        17.57 o
 -15   2  10        385.54        388.66        10.34 o
 -14   2  10         73.25         75.72        17.57 o
 -13   2  10        475.56        463.24        10.89 o
 -12   2  10        136.11        130.43         6.60 o
 -11   2  10        240.22        224.89         5.93 o
 -10   2  10        949.41        931.53        13.28 o
  -9   2  10        295.27        264.62         6.13 o
  -8   2  10         10.84         12.89         2.31 o
  -7   2  10       3614.91       3566.52        34.92 o
  -6   2  10        101.97         99.64         4.21 o
  -5   2  10        764.68        723.58         9.08 o
  -4   2  10          0.79          2.22         2.67 o
  -3   2  10       1396.60       1296.67        17.83 o
  -2   2  10        517.50        524.84         7.67 o
  -1   2  10       2260.00       2289.45        25.58 o
   0   2  10        171.11        175.24         6.08 o
   1   2  10       2183.75       2226.15        24.73 o
   2   2  10          0.53          6.09         2.31 o
   3   2  10       1595.58       1592.52        18.89 o
   4   2  10        439.13        439.76         8.00 o
   5   2  10        533.39        538.17        10.39 o
   6   2  10       1584.78       1526.01        30.94 o
   7   2  10        448.90        462.08         6.76 o
   8   2  10         17.98         23.37         2.55 o
   9   2  10        575.73        579.28        11.86 o
  10   2  10         31.69         30.92         2.93 o
  11   2  10        383.98        397.11         7.55 o
  12   2  10        129.62        125.43         6.20 o
 -13   3  10         57.27         50.65         4.14 o
 -12   3  10          0.96         -0.34         2.76 o
 -11   3  10         78.30         71.89         5.41 o
 -10   3  10         55.85         59.12        11.58 o
  -9   3  10          0.19          5.30         2.02 o
  -8   3  10        164.06        169.97         4.32 o
  -7   3  10         24.80         25.88         2.93 o
  -6   3  10        404.36        397.34         6.25 o
  -5   3  10        331.93        328.04         6.52 o
  -4   3  10        281.71        283.93         5.41 o
  -3   3  10        226.64        243.56         5.01 o
  -2   3  10        603.48        615.63         8.24 o
  -1   3  10        180.21        157.00         4.19 o
   0   3  10         85.57        101.59         3.80 o
   1   3  10         50.20         61.05         3.52 o
   2   3  10         36.17         50.64         3.55 o
   3   3  10        390.62        391.20         7.31 o
   4   3  10        439.40        435.52         8.65 o
   5   3  10          8.46          7.35         3.39 o
   6   3  10         93.43         87.06         8.79 o
   7   3  10          3.19          5.28         8.44 o
   8   3  10         27.03         31.40        14.13 o
   9   3  10          0.41          2.16         2.87 o
  -8   4  10          4.63          5.51         2.07 o
  -7   4  10         75.43         72.21         5.86 o
  -6   4  10        437.34        414.36         6.71 o
  -5   4  10        125.46        127.38         5.25 o
  -4   4  10          1.72          0.90         1.52 o
  -3   4  10         68.79         75.98         5.17 o
  -2   4  10         28.67         28.83         2.71 o
  -1   4  10        189.05        190.44         4.50 o
   0   4  10         23.24         18.06         2.45 o
   1   4  10         75.66         75.79         3.57 o
   2   4  10         18.44         20.26         2.50 o
   3   4  10         26.57         26.87         6.03 o
   4   4  10          2.03         -2.61         3.45 o
   5   4  10         84.89         81.32         5.51 o
   6   4  10         29.43         16.88         3.79 o
 -16   1  11        142.89        151.62         3.90 o
 -15   1  11         82.92         72.27         5.22 o
 -14   1  11        149.46        147.49         4.30 o
 -13   1  11         77.64         63.26         4.68 o
 -12   1  11         34.78         36.91         4.20 o
 -11   1  11        621.45        593.37        11.21 o
 -10   1  11        972.80        992.93        15.45 o
  -9   1  11         10.88         16.57         4.46 o
  -8   1  11        868.56        869.65        12.05 o
  -7   1  11        148.79        147.08         5.45 o
  -6   1  11       2194.17       2158.02        57.80 o
  -5   1  11         75.94         74.11         8.45 o
  -4   1  11         88.06         35.12         5.56 o
  -3   1  11         13.99         22.12         6.12 o
  -2   1  11        544.45        447.99        12.86 o
  -1   1  11         33.09         36.24         6.04 o
   0   1  11       1159.12       1115.35        18.78 o
   1   1  11         62.57         87.16         8.61 o
   2   1  11         55.41         56.93        11.72 o
   3   1  11        235.68        225.07         5.37 o
   4   1  11        603.96        535.80         8.88 o
   5   1  11          0.30          3.28         2.44 o
   6   1  11       2298.03       2405.98        22.06 o
   7   1  11        160.62        155.19         5.73 o
   8   1  11          2.15          0.56         1.59 o
   9   1  11        141.15        136.02         5.70 o
  10   1  11        843.77        888.75         9.96 o
  11   1  11         34.77         32.31         2.39 o
  12   1  11         91.94         88.03         5.72 o
  13   1  11         38.22         39.60         2.79 o
 -15   2  11       1175.64       1212.80        26.53 o
 -13   2  11       1266.68       1268.41        22.22 o
 -12   2  11          0.53         -0.88         7.24 o
 -11   2  11       1026.38       1035.44        16.44 o
 -10   2  11        246.38        236.93         8.75 o
  -9   2  11        788.67        753.08        13.07 o
  -8   2  11        286.02        292.88         5.72 o
  -7   2  11       2006.64       2009.72        23.13 o
  -6   2  11         56.90         65.05         4.40 o
  -5   2  11       4346.86       4373.16        43.43 o
  -4   2  11        670.05        746.10         9.29 o
  -3   2  11       2115.48       2095.67        23.42 o
  -2   2  11        467.04        513.46         7.83 o
  -1   2  11       5264.50       5435.26        56.46 o
   0   2  11          2.57         -0.35         2.03 o
   1   2  11       1226.52       1192.64        13.30 o
   2   2  11         84.11         76.87         5.69 o
   3   2  11       3944.59       3963.61        37.94 o
   4   2  11        206.06        207.47         6.32 o
   5   2  11        428.88        429.15         8.98 o
   6   2  11         17.38         19.64         4.48 o
   7   2  11       1226.17       1254.55        14.02 o
   8   2  11          5.62          3.92         2.00 o
   9   2  11        543.98        548.40         7.40 o
  10   2  11         16.84         16.88         2.48 o
  11   2  11       1107.94       1115.56        15.51 o
 -13   3  11         96.67         98.55         4.82 o
 -12   3  11        998.89       1017.80        23.09 o
 -11   3  11          1.25          3.39         2.33 o
 -10   3  11       1974.75       2006.70        36.29 o
  -9   3  11         73.77         80.55         3.64 o
  -8   3  11       4181.45       4375.75        53.93 o
  -7   3  11         11.53         11.73         1.88 o
  -6   3  11       1296.24       1300.14        14.59 o
  -5   3  11         14.96         17.21         1.95 o
  -4   3  11       2104.90       2084.94        23.77 o
  -3   3  11         37.75         40.18         2.81 o
  -2   3  11       1404.80       1351.58        16.98 o
  -1   3  11          9.94         12.33         1.99 o
   0   3  11       3218.36       3271.13        31.62 o
   1   3  11        193.19        197.78         5.25 o
   2   3  11       4053.10       4103.44        39.37 o
   3   3  11        266.42        273.45         5.51 o
   4   3  11       2775.72       2858.18        45.61 o
   5   3  11          0.24         -0.04         2.68 o
   6   3  11       1038.27       1029.61        19.57 o
   7   3  11          8.02          6.94         7.06 o
   8   3  11       1437.27       1461.89        24.72 o
   9   3  11         77.61         79.25         5.86 o
  -8   4  11         18.58         20.68         3.79 o
  -7   4  11        498.73        478.94        12.41 o
  -6   4  11        387.17        381.44         7.71 o
  -5   4  11        445.82        450.52        11.19 o
  -4   4  11        126.41        127.62         3.61 o
  -3   4  11       1045.39       1076.39        22.48 o
  -2   4  11         55.15         51.91         6.77 o
  -1   4  11        607.49        648.07        20.19 o
   0   4  11        674.11        641.80         9.25 o
   1   4  11       2774.51       2817.63        42.08 o
   2   4  11         27.57         28.82         3.63 o
   3   4  11        790.37        737.01        56.17 o
   4   4  11         87.43         84.60        11.37 o
   5   4  11        977.53        984.37        22.40 o
 -16   0  12          0.31          0.00         2.76 o
 -15   0  12       1809.23       1787.87        40.32 o
 -14   0  12        346.42        348.34        11.72 o
 -13   0  12       5308.46       5530.01       115.44 o
 -12   0  12         20.93         15.85         3.45 o
 -11   0  12       5882.36       5709.62       254.80 o
 -10   0  12          5.26          2.76         3.10 o
  -9   0  12       5283.03       5296.08       110.61 o
  -8   0  12         79.45         64.44         6.42 o
  -7   0  12       1179.28        945.09        24.12 o
  -6   0  12         81.06        101.65         8.96 o
  -5   0  12       8984.03       9664.60       208.44 o
  -4   0  12         97.27        100.27        15.16 o
  -3   0  12      14711.85      15108.24       455.50 o
  -2   0  12         39.29         43.42        11.03 o
  -1   0  12       9999.41      10498.01       155.31 o
   0   0  12       1320.35       1574.23        41.35 o
   1   0  12       5085.88       5259.55       113.71 o
   2   0  12        872.66        946.23        53.07 o
   3   0  12       7989.92       9744.20       204.30 o
   4   0  12         20.85         33.85         6.37 o
   5   0  12       3250.12       3214.18        39.79 o
   6   0  12       2912.22       3062.85        43.16 o
   7   0  12       2432.44       2541.76        32.91 o
   8   0  12         12.87         15.67         2.57 o
   9   0  12       1301.94       1284.61        18.98 o
  10   0  12        893.71        857.26        13.96 o
  11   0  12       1126.83       1153.84        16.80 o
  12   0  12         59.05         58.40         3.39 o
  13   0  12        638.95        674.94        11.57 o
  14   0  12          7.35          5.86         2.07 o
 -16   1  12       1350.10       1412.80        21.81 o
 -15   1  12          3.93          4.92         1.56 o
 -14   1  12       1541.09       1526.65        24.59 o
 -13   1  12          3.40          5.17         4.14 o
 -12   1  12       1104.33       1126.62        14.46 o
 -11   1  12        244.03        221.17        15.34 o
 -10   1  12       2587.60       2656.39        34.49 o
  -9   1  12        292.28        280.86        11.87 o
  -8   1  12       4111.41       4173.72        36.21 o
  -7   1  12        112.82        110.08         4.98 o
  -6   1  12       6116.97       6112.31        56.49 o
  -5   1  12        988.08       1061.73        26.44 o
  -4   1  12       3725.52       3422.26       102.00 o
  -3   1  12        182.34        159.97        14.71 o
  -2   1  12       8879.02       9033.92       112.13 o
  -1   1  12         45.85         65.12        11.53 o
   0   1  12       3328.86       3217.58        99.57 o
   1   1  12        640.49        670.49        29.98 o
   2   1  12       2207.48       1951.08        28.21 o
   3   1  12        240.93        239.69         5.51 o
   4   1  12       1791.14       1804.98        16.98 o
   5   1  12        441.84        439.83         6.15 o
   6   1  12       4591.07       4784.56        50.68 o
   7   1  12          2.47          3.46         1.69 o
   8   1  12       4938.90       5032.85        47.92 o
   9   1  12        395.50        386.50         6.08 o
  10   1  12        963.13        965.60        12.92 o
  11   1  12         14.85         14.81         2.48 o
  12   1  12         63.73         66.77         2.74 o
  13   1  12         43.75         45.72         2.89 o
 -15   2  12        327.43        329.73         8.96 o
 -14   2  12         27.80         27.57         5.17 o
 -13   2  12        321.14        319.74        10.34 o
 -12   2  12         20.72         26.55         7.88 o
 -11   2  12        542.61        567.54        11.64 o
 -10   2  12        122.55        115.82         5.52 o
  -9   2  12         47.24         54.48         3.97 o
  -8   2  12          0.04          3.71         3.17 o
  -7   2  12       1166.45       1183.72        13.43 o
  -6   2  12         30.94         34.37         3.22 o
  -5   2  12       1446.49       1440.80        15.52 o
  -4   2  12          0.04          2.20         1.72 o
  -3   2  12       1706.23       1693.72        19.51 o
  -2   2  12        188.17        198.69         4.94 o
  -1   2  12        537.49        500.44         7.78 o
   0   2  12         76.35         68.60         3.82 o
   1   2  12        646.17        629.29         8.45 o
   2   2  12         45.04         45.45         3.13 o
   3   2  12        572.59        528.55         8.68 o
   4   2  12       3416.39       3466.34        37.71 o
   5   2  12       2443.72       2500.66        32.59 o
   6   2  12        353.90        333.83         7.97 o
   7   2  12        652.85        630.44         9.10 o
   8   2  12          3.21          3.77         2.79 o
   9   2  12        691.36        682.38         8.47 o
  10   2  12          1.18         -2.48         2.48 o
  11   2  12        400.32        391.07        11.37 o
 -12   3  12          3.20          2.07         2.41 o
 -11   3  12         30.34         32.44         3.79 o
 -10   3  12         36.83         38.36         3.43 o
  -9   3  12          0.30          3.37         1.89 o
  -8   3  12        144.39        150.74         3.98 o
  -7   3  12         91.03         84.67         3.79 o
  -6   3  12         11.23         17.98         2.24 o
  -5   3  12         72.09         76.61         3.58 o
  -4   3  12        108.85        112.90         3.78 o
  -3   3  12        239.64        240.79         4.55 o
  -2   3  12         50.94         55.02         3.56 o
  -1   3  12          2.80          3.71         1.77 o
   0   3  12        181.08        179.74         4.34 o
   1   3  12          4.10          7.10         1.87 o
   2   3  12        377.52        385.33         6.76 o
   3   3  12        805.60        797.94         9.91 o
   4   3  12         42.27         45.94         4.24 o
   5   3  12          3.24          3.89         2.81 o
   6   3  12        557.32        538.02        12.62 o
   7   3  12        234.76        231.04        14.47 o
   8   3  12        105.95        121.85         6.03 o
   9   3  12         62.62         56.51         5.51 o
  -8   4  12         88.49         84.08         4.48 o
  -7   4  12         27.35         24.60        14.64 o
  -6   4  12        216.55        203.99        10.39 o
  -5   4  12         13.64         10.13         1.65 o
  -4   4  12         13.48          9.42         1.62 o
  -3   4  12         76.45         77.66         5.71 o
  -2   4  12        129.43        127.41         4.30 o
  -1   4  12        289.87        285.90         6.57 o
   0   4  12         46.17         45.34         3.46 o
   1   4  12        496.31        490.92        10.94 o
   2   4  12         35.53         30.79         3.08 o
   3   4  12          4.41          1.32         2.31 o
   4   4  12          0.41         -2.41         2.41 o
   5   4  12        165.46        161.27         5.86 o
 -16   1  13         77.51         76.68         3.77 o
 -15   1  13        137.99        134.13         7.58 o
 -14   1  13        358.68        354.81         6.56 o
 -13   1  13        361.61        331.86         6.83 o
 -12   1  13        668.03        660.43        10.74 o
 -11   1  13        652.21        652.80        10.93 o
 -10   1  13        451.92        432.21         9.37 o
  -9   1  13        264.33        218.03         5.39 o
  -8   1  13        848.16        837.55        10.07 o
  -7   1  13         75.53         84.42         4.33 o
  -6   1  13       2270.64       2319.92        22.93 o
  -5   1  13         48.04         56.92         4.35 o
  -4   1  13       1738.05       1762.27        17.91 o
  -3   1  13        891.14        871.12        10.92 o
  -2   1  13       1192.51       1156.10        16.97 o
  -1   1  13       1255.87       1421.01        58.31 o
   0   1  13        299.85        259.15        12.39 o
   1   1  13        812.58        806.39        11.86 o
   2   1  13       4152.33       4280.40        34.75 o
   3   1  13        344.02        337.37         5.46 o
   4   1  13        224.79        175.83         7.48 o
   5   1  13        380.09        387.22         6.45 o
   6   1  13       4492.51       4547.70        66.85 o
   7   1  13         51.72         50.28         3.15 o
   8   1  13          5.61          9.33         2.07 o
   9   1  13          3.59          4.31         2.53 o
  10   1  13        908.37        929.84        10.70 o
  11   1  13         59.54         62.86         5.71 o
  12   1  13        292.56        278.61         5.15 o
  13   1  13         49.14         50.63         2.79 o
 -15   2  13        191.85        190.52         6.55 o
 -14   2  13         67.69         68.23         4.82 o
 -13   2  13        696.47        763.87        20.33 o
 -12   2  13         21.37         31.74         9.82 o
 -11   2  13       1730.95       1753.89        20.80 o
 -10   2  13         25.60         22.65         4.97 o
  -9   2  13       3424.61       3409.59        33.07 o
  -8   2  13        487.25        498.76         6.87 o
  -7   2  13       2475.04       2442.23        22.38 o
  -6   2  13        315.52        313.54         5.28 o
  -5   2  13       1394.87       1356.97        20.86 o
  -4   2  13         94.24         84.18         3.85 o
  -3   2  13        649.36        574.77         7.92 o
  -2   2  13          4.29         16.89         3.88 o
  -1   2  13       2057.88       2041.39        38.40 o
   0   2  13       1358.16       1368.05        13.64 o
   1   2  13       2470.99       2480.94        22.70 o
   2   2  13        616.31        588.26         7.58 o
   3   2  13       1999.26       1957.74        20.60 o
   4   2  13       1033.10       1013.83        13.53 o
   5   2  13       2887.80       2978.58        38.15 o
   6   2  13         53.81         55.76         4.76 o
   7   2  13        782.86        802.67        11.15 o
   8   2  13        109.73        107.17         5.79 o
   9   2  13        761.73        784.09         9.25 o
  10   2  13        261.68        229.85        11.59 o
 -12   3  13       1043.36       1029.17        23.09 o
 -11   3  13         23.82         27.75         5.17 o
 -10   3  13        880.39        892.54        19.28 o
  -9   3  13         40.21         38.81         3.05 o
  -8   3  13       1103.49       1114.92        12.41 o
  -7   3  13         99.70         91.58         5.40 o
  -6   3  13       2240.93       2238.09        22.66 o
  -5   3  13         20.09         20.52         3.29 o
  -4   3  13       2256.76       2248.27        22.84 o
  -3   3  13        122.80        117.97         3.49 o
  -2   3  13       1260.89       1231.23        12.83 o
  -1   3  13        226.72        237.96         4.74 o
   0   3  13        417.83        407.55         6.92 o
   1   3  13        298.39        298.38         5.22 o
   2   3  13        590.86        578.14         9.20 o
   3   3  13        377.79        374.74        15.89 o
   4   3  13       1994.88       2051.71        23.61 o
   5   3  13         36.56         45.82         5.86 o
   6   3  13        237.91        264.64         9.65 o
   7   3  13        282.87        294.64         9.22 o
   8   3  13        937.64        868.59        21.02 o
  -7   4  13        486.45        463.28        24.12 o
  -6   4  13         19.10         31.05         4.48 o
  -5   4  13        394.07        396.86         6.55 o
  -4   4  13          7.64          6.01         1.52 o
  -3   4  13       1034.61       1033.49        14.12 o
  -2   4  13          3.83          6.12         4.13 o
  -1   4  13        612.02        633.17        14.19 o
   0   4  13          1.77          2.03         3.42 o
   1   4  13        616.35        633.05        11.72 o
   2   4  13        553.43        539.43         9.87 o
   3   4  13        608.66        635.39        28.60 o
   4   4  13         38.04         42.73         4.48 o
 -16   0  14          2.51          1.03         2.41 o
 -15   0  14       2394.89       2542.44        55.48 o
 -14   0  14         66.96         60.30         5.17 o
 -13   0  14        683.86        732.17        20.33 o
 -12   0  14        325.73        313.88        12.06 o
 -11   0  14        766.78        777.31        21.36 o
 -10   0  14         13.83          6.55         3.45 o
  -9   0  14       2641.01       2537.62        39.59 o
  -8   0  14        493.52        497.91        11.31 o
  -7   0  14       5074.42       5148.76        75.90 o
  -6   0  14       1354.99       1353.70        18.69 o
  -5   0  14       5526.78       5233.20        77.00 o
  -4   0  14       4373.60       4252.18        53.81 o
  -3   0  14       4048.45       3986.42        96.14 o
  -2   0  14        517.61        564.01        27.57 o
  -1   0  14       2926.37       2956.22        73.40 o
   0   0  14        578.13        556.43        27.22 o
   1   0  14       2004.81       1791.60        30.55 o
   2   0  14          3.93          6.02         2.88 o
   3   0  14       1614.99       1597.91        21.22 o
   4   0  14       3695.26       3942.52        48.21 o
   5   0  14        969.90        934.95        13.99 o
   6   0  14       1292.75       1256.06        21.44 o
   7   0  14        773.17        775.33        14.86 o
   8   0  14       9514.06      10138.34       305.46 o
   9   0  14       1969.36       1989.48        31.67 o
  10   0  14          4.96          6.03         1.95 o
  11   0  14       1225.35       1229.92        36.16 o
  12   0  14        552.58        553.35         9.99 o
  13   0  14        446.93        450.34        11.03 o
 -16   1  14        682.04        687.28        11.45 o
 -15   1  14          4.51          2.29         1.58 o
 -14   1  14        863.66        890.93        12.53 o
 -13   1  14          0.94          3.02         1.76 o
 -12   1  14       2433.13       2480.10        31.50 o
 -11   1  14        338.40        302.23         6.63 o
 -10   1  14       2344.39       2388.51        30.63 o
  -9   1  14        809.70        739.66         9.21 o
  -8   1  14       2248.55       2192.10        25.08 o
  -7   1  14        535.61        518.88         7.21 o
  -6   1  14       2510.76       2513.72        24.65 o
  -5   1  14        151.98        129.57         6.69 o
  -4   1  14       4951.90       4840.46        40.77 o
  -3   1  14        546.20        555.25         6.72 o
  -2   1  14       6064.80       6060.93        48.06 o
  -1   1  14        518.01        472.94         6.77 o
   0   1  14       4997.48       5016.89        42.74 o
   1   1  14        706.93        716.13         8.15 o
   2   1  14       1356.16       1296.90        12.73 o
   3   1  14        503.10        509.87         6.20 o
   4   1  14        291.99        259.21         4.73 o
   5   1  14        887.35        900.18        10.50 o
   6   1  14         95.03         97.36         3.72 o
   7   1  14       1251.49       1267.41        14.06 o
   8   1  14       1736.78       1765.68        18.42 o
   9   1  14        829.52        854.57        12.29 o
  10   1  14       2117.78       2206.72        24.07 o
  11   1  14        481.04        486.05         6.63 o
  12   1  14        587.86        612.57         9.10 o
 -14   2  14        234.91        241.86         9.65 o
 -13   2  14        792.23        780.07        18.95 o
 -12   2  14         26.27         24.40         4.48 o
 -11   2  14       1362.43       1393.91        18.90 o
 -10   2  14         63.11         54.57         5.23 o
  -9   2  14       1839.79       1826.00        17.42 o
  -8   2  14         28.02         30.92         3.29 o
  -7   2  14       2669.59       2648.45        24.11 o
  -6   2  14        218.04        207.60         4.52 o
  -5   2  14       1187.18       1151.15        20.19 o
  -4   2  14         31.10         30.82         2.77 o
  -3   2  14       1357.11       1333.14        13.46 o
  -2   2  14        388.17        369.54         7.80 o
  -1   2  14       2064.13       2018.03        60.97 o
   0   2  14          9.14          5.16         2.22 o
   1   2  14       2105.84       2139.63        19.92 o
   2   2  14         18.55         21.84         2.29 o
   3   2  14        789.77        787.37         9.27 o
   4   2  14        224.81        215.65         6.13 o
   5   2  14        398.60        411.28         8.73 o
   6   2  14       1703.89       1791.31        24.53 o
   7   2  14        330.69        313.23        14.56 o
   8   2  14         22.77         25.29         6.46 o
   9   2  14         33.88         36.42         3.55 o
  10   2  14        626.19        645.28        11.33 o
 -12   3  14         64.59         56.17         4.14 o
 -11   3  14          8.28          7.12         4.48 o
 -10   3  14        146.65        145.12         5.20 o
  -9   3  14         12.42          9.64         2.05 o
  -8   3  14        129.36        128.62         3.67 o
  -7   3  14        167.47        170.04         4.04 o
  -6   3  14        189.83        185.00         7.61 o
  -5   3  14          1.34          0.87         1.63 o
  -4   3  14         86.75         86.59         3.46 o
  -3   3  14         51.44         46.62         3.02 o
  -2   3  14         32.95         30.68         2.79 o
  -1   3  14        138.75        136.10         4.83 o
   0   3  14        240.83        233.85         4.71 o
   1   3  14         34.31         38.96         3.39 o
   2   3  14        392.69        375.56        13.09 o
   3   3  14          0.70          1.90         2.24 o
   4   3  14         99.15        105.78         4.87 o
   5   3  14          9.43          9.88         2.80 o
   6   3  14          0.39         -3.45         3.45 o
   7   3  14          5.15          8.27         4.14 o
   8   3  14         27.05         21.71         4.82 o
  -7   4  14        285.15        283.21         8.27 o
  -6   4  14         89.37         87.74         3.02 o
  -5   4  14        279.29        266.25         4.77 o
  -4   4  14         37.05         35.71         3.14 o
  -3   4  14        181.45        182.06         4.11 o
  -2   4  14         12.01         13.94         3.45 o
  -1   4  14         21.16         22.40         2.92 o
   0   4  14          7.83          7.47         1.81 o
   1   4  14        159.87        154.62         7.94 o
   2   4  14          7.68          7.93         2.19 o
   3   4  14         49.95         46.17         4.82 o
 -16   1  15        205.76        158.51         6.55 o
 -15   1  15         36.51         48.40         7.67 o
 -14   1  15        184.00        189.90         4.71 o
 -13   1  15        378.37        376.43         9.54 o
 -12   1  15       1140.82       1176.19        53.05 o
 -11   1  15        108.36         96.77         6.67 o
 -10   1  15        671.59        667.00        10.94 o
  -9   1  15          1.05         -0.72         1.85 o
  -8   1  15       1893.24       1935.86        19.72 o
  -7   1  15         41.72         37.85         3.36 o
  -6   1  15        199.53        186.74         4.39 o
  -5   1  15         18.46         18.03         1.75 o
  -4   1  15        592.74        559.53         6.35 o
  -3   1  15        192.23        160.86         3.48 o
  -2   1  15        241.58        223.06         4.32 o
  -1   1  15         25.27         23.95         2.38 o
   0   1  15       1928.06       1850.53        15.89 o
   1   1  15         29.48         24.85         2.69 o
   2   1  15        483.84        490.02         6.36 o
   3   1  15          2.28          8.26         1.62 o
   4   1  15        126.10        139.12         4.10 o
   5   1  15         21.39         21.98         2.85 o
   6   1  15         25.02         19.36         2.35 o
   7   1  15         50.06         48.73         3.14 o
   8   1  15        399.82        425.29         6.79 o
   9   1  15         35.50         40.70         3.18 o
  10   1  15        440.30        421.40         6.24 o
  11   1  15        248.28        257.47         4.33 o
  12   1  15        407.82        404.55         6.89 o
 -14   2  15        347.42        360.06         9.99 o
 -13   2  15       1240.78       1288.95        30.32 o
 -12   2  15        334.95        349.68        20.50 o
 -11   2  15       1572.63       1642.19        44.61 o
 -10   2  15        603.12        616.34        14.44 o
  -9   2  15       1208.19       1200.61        13.04 o
  -8   2  15         41.50         41.15         3.09 o
  -7   2  15       1379.37       1389.70        14.91 o
  -6   2  15        218.81        201.19         4.52 o
  -5   2  15       1408.56       1373.37        14.91 o
  -4   2  15        660.47        657.88         8.81 o
  -3   2  15       1822.07       1787.16        31.01 o
  -2   2  15       1445.13       1424.96        20.55 o
  -1   2  15       1523.91       1499.37        15.99 o
   0   2  15        840.80        868.76        10.35 o
   1   2  15       1612.00       1615.62        16.92 o
   2   2  15        183.51        181.51         4.47 o
   3   2  15        835.75        811.81         9.91 o
   4   2  15        125.78        140.35         5.41 o
   5   2  15        852.26        864.63        14.01 o
   6   2  15        492.33        510.86         9.79 o
   7   2  15        167.11        170.64         4.80 o
   8   2  15        148.83        155.82         4.49 o
   9   2  15        154.32        163.48         4.68 o
  10   2  15        301.84        298.92        12.75 o
 -12   3  15        254.83        257.37         7.58 o
 -11   3  15        728.13        722.18        17.57 o
 -10   3  15       1705.82       1734.58        54.27 o
  -9   3  15        734.34        733.18        11.77 o
  -8   3  15        952.72       1017.42        22.37 o
  -7   3  15        344.48        332.11         7.51 o
  -6   3  15       1211.73       1253.39        13.86 o
  -5   3  15        958.14       1009.07        47.38 o
  -4   3  15        818.98        821.82        13.14 o
  -3   3  15        584.48        564.79         7.13 o
  -2   3  15       1823.72       1870.73        19.03 o
  -1   3  15       1122.45       1121.72        11.66 o
   0   3  15       1362.88       1365.31        16.40 o
   1   3  15        984.87        974.06        20.50 o
   2   3  15       1218.83       1224.45        14.63 o
   3   3  15       1234.35       1250.04        16.97 o
   4   3  15        855.96        853.71        12.39 o
   5   3  15        431.81        431.76         9.02 o
   6   3  15        612.53        639.82        17.23 o
   7   3  15        274.38        246.34        10.34 o
   8   3  15        182.84        197.41         7.24 o
  -6   4  15        238.08        223.43        16.71 o
  -5   4  15        591.87        611.58        14.54 o
  -4   4  15        326.30        332.61        11.32 o
  -3   4  15        350.33        353.65         5.83 o
  -2   4  15        332.38        317.31         6.10 o
  -1   4  15        270.88        284.42         6.09 o
   0   4  15        129.43        132.90         4.22 o
   1   4  15        237.73        230.88         6.36 o
   2   4  15        370.74        357.30        11.72 o
 -16   0  16        416.51        447.92        11.72 o
 -15   0  16        446.36        468.94        12.75 o
 -14   0  16        346.55        347.31        11.03 o
 -13   0  16       2518.98       2553.12        55.82 o
 -12   0  16        637.38        636.72        18.26 o
 -11   0  16        880.96       1033.99        26.53 o
 -10   0  16       4872.15       5017.31       105.79 o
  -9   0  16       6097.17       6469.95        94.78 o
  -8   0  16       2823.57       2917.66        63.75 o
  -7   0  16       3008.78       2997.06        53.56 o
  -6   0  16       4053.35       4047.57        49.54 o
  -5   0  16       7938.92       8259.02        97.68 o
  -4   0  16        822.81        762.16        11.34 o
  -3   0  16       6443.97       6436.88        88.72 o
  -2   0  16       2563.08       2577.87        28.08 o
  -1   0  16       3920.57       4002.28        38.95 o
   0   0  16       2961.59       3031.15        32.56 o
   1   0  16       2625.62       2564.67        28.00 o
   2   0  16       3951.94       3927.52        47.34 o
   3   0  16       3447.63       3526.96        43.57 o
   4   0  16       1048.26       1079.77        15.58 o
   5   0  16       3400.30       3598.65        80.36 o
   6   0  16         26.09         22.59         6.61 o
   7   0  16       1546.95       1627.10        26.68 o
   8   0  16        476.78        489.38        10.35 o
   9   0  16        195.95        196.24         5.97 o
  10   0  16       1384.28       1419.81        23.13 o
  11   0  16        107.08        105.15         4.06 o
  12   0  16         96.17        106.54         3.28 o
 -15   1  16        523.54        567.23        10.11 o
 -14   1  16        791.56        807.99        11.40 o
 -13   1  16        356.71        378.41         6.89 o
 -12   1  16        497.20        478.39        13.94 o
 -11   1  16        690.41        720.67        11.34 o
 -10   1  16       1214.51       1230.00        15.23 o
  -9   1  16       1348.83       1264.75        13.77 o
  -8   1  16       2367.42       2413.27        23.91 o
  -7   1  16       2250.10       2185.53        21.82 o
  -6   1  16       4158.75       4102.57        45.02 o
  -5   1  16       2098.12       2111.93        17.93 o
  -4   1  16       2885.49       2885.49        23.66 o
  -3   1  16        928.14        917.98         9.70 o
  -2   1  16       2180.67       2117.84        19.29 o
  -1   1  16       1048.09       1001.43         9.58 o
   0   1  16       1457.50       1439.40        13.88 o
   1   1  16       1708.96       1713.18        16.15 o
   2   1  16       2344.45       2372.22        26.36 o
   3   1  16       2026.60       2035.50        17.49 o
   4   1  16       2164.76       2180.44        21.09 o
   5   1  16        941.47        967.08        11.09 o
   6   1  16        547.50        527.48         7.92 o
   7   1  16        421.72        398.83         9.60 o
   8   1  16          4.02          3.63         2.31 o
   9   1  16        142.11        136.74         3.52 o
  10   1  16         96.19        101.39         2.88 o
  11   1  16        527.51        512.02         7.87 o
 -14   2  16         19.53          8.96         2.76 o
 -13   2  16        280.93        300.44         9.30 o
 -12   2  16        103.78        100.27         5.86 o
 -11   2  16        426.60        452.12        10.41 o
 -10   2  16          0.94          7.91         4.87 o
  -9   2  16         75.69         69.68         3.52 o
  -8   2  16        530.91        507.93         7.02 o
  -7   2  16        662.21        633.78         8.16 o
  -6   2  16        112.44        102.37         3.56 o
  -5   2  16       1180.70       1151.20        13.40 o
  -4   2  16        761.82        752.62         9.40 o
  -3   2  16        571.19        543.74         6.98 o
  -2   2  16        288.52        285.30         4.85 o
  -1   2  16        227.10        221.36         4.33 o
   0   2  16        504.15        506.32         7.18 o
   1   2  16         62.18         61.02         3.52 o
   2   2  16        340.78        346.62         5.88 o
   3   2  16         68.48         60.70         3.93 o
   4   2  16        115.59         95.67         5.29 o
   5   2  16         35.64         41.59         4.46 o
   6   2  16        240.78        226.46         5.63 o
   7   2  16         70.78         79.61         5.11 o
   8   2  16        244.87        244.34         5.29 o
   9   2  16         10.61         11.44         2.40 o
 -11   3  16        308.77        299.41         8.61 o
 -10   3  16          6.82          7.58         2.76 o
  -9   3  16         31.42         32.99         6.48 o
  -8   3  16         38.56         49.95         4.12 o
  -7   3  16        393.83        386.78         6.15 o
  -6   3  16         40.95         42.57         2.92 o
  -5   3  16         12.62         17.26         3.23 o
  -4   3  16         56.77         57.49         4.16 o
  -3   3  16         28.49         23.42         5.20 o
  -2   3  16        102.11         97.16         5.94 o
  -1   3  16         10.74         28.40         6.20 o
   0   3  16         96.47        101.11         3.53 o
   1   3  16          2.28          3.04         1.64 o
   2   3  16         18.25         22.81         3.03 o
   3   3  16          0.51         -1.07         1.92 o
   4   3  16          2.41          2.57         2.40 o
   5   3  16         45.86         40.32         5.86 o
   6   3  16         23.88         27.57         6.20 o
   7   3  16          8.40          2.76         2.76 o
  -4   4  16          1.18         -0.39         1.88 o
  -3   4  16         45.75         48.05         9.30 o
  -2   4  16          9.06          8.47         1.82 o
  -1   4  16         15.52         18.07         6.03 o
   0   4  16        126.43        128.87         5.51 o
 -15   1  17          1.51         -1.48         1.65 o
 -14   1  17         88.82        100.08         6.46 o
 -13   1  17          3.79          3.46         1.66 o
 -12   1  17         37.74         31.56         3.47 o
 -11   1  17       1297.93       1282.41        18.44 o
 -10   1  17         39.68         37.73         3.08 o
  -9   1  17        181.12        208.28         4.72 o
  -8   1  17        260.77        261.56         4.96 o
  -7   1  17       4178.52       4216.08        39.91 o
  -6   1  17        436.37        453.62         6.12 o
  -5   1  17         35.69         34.22         3.61 o
  -4   1  17        402.70        403.56         5.69 o
  -3   1  17       1980.20       1961.84        18.14 o
  -2   1  17        756.51        730.64         7.60 o
  -1   1  17        790.90        804.65         8.79 o
   0   1  17         84.03         78.36         4.54 o
   1   1  17       1165.27       1171.48        12.96 o
   2   1  17         25.75         30.49         3.39 o
   3   1  17        691.08        664.94         7.84 o
   4   1  17         75.14         74.05         3.51 o
   5   1  17       1263.84       1313.51        14.17 o
   6   1  17         53.98         48.55         3.17 o
   7   1  17        861.29        849.43        19.89 o
   8   1  17        554.71        547.58         6.95 o
   9   1  17        290.28        287.14         4.76 o
  10   1  17          9.90         16.89         5.17 o
  11   1  17         42.03         46.23         4.13 o
 -14   2  17        481.27        466.19        11.72 o
 -13   2  17          4.24          3.10         2.76 o
 -12   2  17        157.96        159.54         6.89 o
 -11   2  17        102.05        108.65         4.46 o
 -10   2  17        500.38        492.19         7.36 o
  -9   2  17        287.37        265.73         5.45 o
  -8   2  17       1476.60       1498.76        15.68 o
  -7   2  17       1422.63       1468.85        15.53 o
  -6   2  17       2581.51       2615.81        25.79 o
  -5   2  17       1579.23       1589.39        19.47 o
  -4   2  17       2341.91       2290.51        23.08 o
  -3   2  17        505.83        483.12         6.95 o
  -2   2  17        690.67        683.37         9.73 o
  -1   2  17        825.81        822.66         9.98 o
   0   2  17        866.00        873.55        10.35 o
   1   2  17        444.94        446.43         6.59 o
   2   2  17        830.92        834.48        10.22 o
   3   2  17        262.63        251.12         5.79 o
   4   2  17       1339.63       1332.62        22.17 o
   5   2  17        119.59        121.29         7.93 o
   6   2  17        912.63        900.46        12.93 o
   7   2  17        347.96        348.27         6.36 o
   8   2  17        448.59        455.00         7.22 o
   9   2  17        312.75        307.07         6.57 o
 -11   3  17        480.94        516.15        12.41 o
 -10   3  17        383.85        388.97         8.14 o
  -9   3  17       1875.96       1898.06        24.00 o
  -8   3  17       1129.43       1128.65        17.76 o
  -7   3  17        466.14        468.04         7.12 o
  -6   3  17        609.32        610.53         8.45 o
  -5   3  17        837.50        812.57        10.94 o
  -4   3  17       1492.86       1476.60        17.17 o
  -3   3  17        376.50        380.18        10.39 o
  -2   3  17       1116.25       1119.24        12.17 o
  -1   3  17        500.59        514.94         6.77 o
   0   3  17        589.27        575.11         7.26 o
   1   3  17        482.94        481.12         6.37 o
   2   3  17        399.04        412.84         6.39 o
   3   3  17        388.58        399.96         6.96 o
   4   3  17        231.83        246.87        12.75 o
   5   3  17        305.88        303.01         7.05 o
   6   3  17        390.64        407.61        11.03 o
   7   3  17        388.34        359.02         9.65 o
 -14   0  18       1159.02       1138.06        26.53 o
 -13   0  18       2028.82       1924.98        42.73 o
 -12   0  18       1051.03       1085.33        26.53 o
 -11   0  18       2394.11       2310.54        51.69 o
 -10   0  18        442.64        422.42        14.13 o
  -9   0  18         16.38         37.01         4.80 o
  -8   0  18        274.09        294.85         7.02 o
  -7   0  18        838.21        875.74        13.39 o
  -6   0  18        384.33        391.34         9.38 o
  -5   0  18        568.14        584.69        17.23 o
  -4   0  18       6915.51       6900.09        71.11 o
  -3   0  18       5802.72       5762.00        59.83 o
  -2   0  18       8704.20       8859.31        90.56 o
  -1   0  18        402.59        405.21         6.85 o
   0   0  18       3689.71       3675.69        39.15 o
   1   0  18       1374.12       1286.27        47.07 o
   2   0  18        845.31        829.12        11.02 o
   3   0  18        132.06        130.19         4.77 o
   4   0  18        674.81        727.79        11.54 o
   5   0  18        114.07        107.92         4.44 o
   6   0  18       1148.96       1144.31        16.18 o
   7   0  18          8.96          6.87         2.07 o
   8   0  18        624.04        625.84        14.47 o
   9   0  18          5.58          4.08         1.57 o
  10   0  18       1093.20       1107.34        17.66 o
  11   0  18         30.57         36.17         4.65 o
 -15   1  18        824.52        760.43        17.57 o
 -14   1  18        900.82        858.31        45.98 o
 -13   1  18        903.93        910.39        12.73 o
 -12   1  18        977.54        964.44        13.72 o
 -11   1  18        240.00        281.72         7.67 o
 -10   1  18       1791.31       1796.45        16.69 o
  -9   1  18        286.59        321.48         5.45 o
  -8   1  18        504.81        490.32         6.90 o
  -7   1  18       1587.21       1509.03        15.87 o
  -6   1  18         99.76         97.32         3.44 o
  -5   1  18       5257.92       5273.95        45.03 o
  -4   1  18          3.61          6.53         1.59 o
  -3   1  18       5317.44       5433.84        46.35 o
  -2   1  18       1018.27       1020.48        11.55 o
  -1   1  18       1691.37       1681.86        17.44 o
   0   1  18       2847.81       2879.24        25.62 o
   1   1  18       1772.06       1813.21        17.00 o
   2   1  18       1234.97       1158.93        11.74 o
   3   1  18       1085.55       1050.04        10.09 o
   4   1  18        255.50        255.94         4.49 o
   5   1  18       1091.47       1072.42        13.26 o
   6   1  18         56.54         59.61         6.20 o
   7   1  18        787.12        829.00        10.55 o
   8   1  18         85.53         92.56         3.64 o
   9   1  18        678.49        678.01        14.37 o
  10   1  18          1.18          0.00         3.10 o
 -13   2  18        322.64        291.83         8.61 o
 -12   2  18        370.11        366.60        10.68 o
 -11   2  18        690.37        687.79        10.27 o
 -10   2  18        392.56        399.92         6.33 o
  -9   2  18        543.29        547.32         7.06 o
  -8   2  18        596.40        622.16         8.74 o
  -7   2  18        360.67        327.43         5.35 o
  -6   2  18       1339.26       1327.59        14.30 o
  -5   2  18       1152.65       1129.72        13.23 o
  -4   2  18        958.79        947.42        19.77 o
  -3   2  18        308.71        293.32         5.26 o
  -2   2  18       2180.55       2164.47        21.91 o
  -1   2  18       2321.19       2261.71        22.71 o
   0   2  18       1570.91       1571.33        16.49 o
   1   2  18        336.77        340.43         5.96 o
   2   2  18        363.49        338.62         5.56 o
   3   2  18        329.51        335.96        17.05 o
   4   2  18        395.61        421.01        10.34 o
   5   2  18        208.50        214.32         6.18 o
   6   2  18        352.06        356.54         6.48 o
   7   2  18        295.70        280.65         5.30 o
   8   2  18        234.25        214.22         7.93 o
   9   2  18        127.37        125.77         5.51 o
 -10   3  18         58.69         57.40         3.79 o
  -9   3  18        184.28        171.60         7.54 o
  -8   3  18         94.68         94.25         3.05 o
  -7   3  18         18.11         19.46         2.10 o
  -6   3  18         99.03        100.46         3.31 o
  -5   3  18        390.31        386.38         5.98 o
  -4   3  18        128.56        132.33         4.77 o
  -3   3  18        164.46        155.78         3.57 o
  -2   3  18         23.26         24.32         2.28 o
  -1   3  18         78.53         82.08         3.32 o
   0   3  18         44.61         46.59         3.25 o
   1   3  18         54.92         50.74         2.87 o
   2   3  18        157.45        147.47         7.63 o
   3   3  18         55.90         58.59         3.51 o
   4   3  18          0.20          3.79         2.15 o
   5   3  18         34.88         47.90         7.24 o
   6   3  18         63.42         54.44         4.48 o
 -15   1  19        258.27        255.65         9.30 o
 -14   1  19         13.58          9.62         2.06 o
 -13   1  19        255.49        254.21         5.86 o
 -12   1  19         17.89         25.86         2.88 o
 -11   1  19        544.87        506.44         8.55 o
 -10   1  19        443.28        435.09        17.08 o
  -9   1  19        270.72        260.86         4.83 o
  -8   1  19        773.83        763.18         9.30 o
  -7   1  19        420.99        439.31         6.44 o
  -6   1  19        930.31        866.90         9.40 o
  -5   1  19       2378.96       2363.59        21.45 o
  -4   1  19        342.19        318.69         5.01 o
  -3   1  19         94.86        100.28         3.20 o
  -2   1  19         12.03         14.99         1.70 o
  -1   1  19       1400.01       1413.42        13.76 o
   0   1  19         39.06         25.58         2.27 o
   1   1  19         15.78         29.12         2.34 o
   2   1  19        484.65        461.04         6.14 o
   3   1  19        722.63        666.53        10.48 o
   4   1  19        189.02        199.76         3.95 o
   5   1  19        116.88        111.24         4.70 o
   6   1  19        159.05        169.96         4.12 o
   7   1  19         37.24         37.15         2.72 o
   8   1  19         85.00         88.84         3.11 o
   9   1  19          8.08         11.26         3.19 o
  10   1  19          0.05          2.22         1.32 o
 -13   2  19        240.34        223.26         7.24 o
 -12   2  19       1427.42       1452.63        31.70 o
 -11   2  19        388.68        390.75         9.01 o
 -10   2  19       1130.18       1126.28        13.22 o
  -9   2  19        133.40        111.28         3.27 o
  -8   2  19       2328.19       2328.05        22.87 o
  -7   2  19         49.66         49.83         3.28 o
  -6   2  19        204.25        195.63         4.17 o
  -5   2  19        498.65        495.76         7.02 o
  -4   2  19        716.68        712.76         8.81 o
  -3   2  19        621.57        609.19         7.94 o
  -2   2  19        669.46        636.55         8.13 o
  -1   2  19         41.88         32.55         2.86 o
   0   2  19       2591.91       2604.15        25.51 o
   1   2  19        157.77        174.39         4.65 o
   2   2  19       1679.96       1716.37        27.65 o
   3   2  19          2.09          6.08         2.53 o
   4   2  19        762.54        799.65        14.37 o
   5   2  19        317.50        347.51         8.16 o
   6   2  19        529.40        566.39         8.69 o
   7   2  19         24.84         19.53         3.03 o
   8   2  19        100.63        109.23         4.82 o
 -10   3  19         19.69         19.99         3.45 o
  -9   3  19        614.16        616.03        10.88 o
  -8   3  19        405.43        410.16         9.26 o
  -7   3  19       1370.91       1401.05        26.86 o
  -6   3  19        241.59        241.69         4.42 o
  -5   3  19       1099.78       1149.46        16.51 o
  -4   3  19          4.47          7.32         1.49 o
  -3   3  19       2301.98       2341.50        22.82 o
  -2   3  19         10.29         21.52         3.73 o
  -1   3  19        597.62        622.50         7.43 o
   0   3  19          0.75          4.16         1.44 o
   1   3  19       1445.26       1490.05        16.58 o
   2   3  19         25.43         25.57         3.41 o
   3   3  19       1264.56       1413.39        78.91 o
   4   3  19        136.22        145.41         5.54 o
   5   3  19        749.24        766.97        17.57 o
 -15   0  20        112.39        126.81         5.17 o
 -14   0  20       1122.81       1148.05        25.84 o
 -13   0  20          7.04         15.16         4.14 o
 -12   0  20       1186.38       1275.17        29.98 o
 -11   0  20        945.58        878.58        22.40 o
 -10   0  20       2564.41       2781.55        60.65 o
  -9   0  20        661.84        657.22        14.24 o
  -8   0  20       7113.73       7369.37        87.93 o
  -7   0  20       1332.28       1350.75        18.70 o
  -6   0  20       4637.97       4551.48        55.51 o
  -5   0  20        589.67        554.32         9.61 o
  -4   0  20       2260.36       2171.47        24.33 o
  -3   0  20        280.72        263.59         5.57 o
  -2   0  20       2038.21       1965.55        22.27 o
  -1   0  20       2112.34       2033.51        22.95 o
   0   0  20       4890.95       4836.26        50.69 o
   1   0  20        334.19        314.10         6.02 o
   2   0  20       6357.71       6279.83        65.17 o
   3   0  20        390.77        345.58         7.03 o
   4   0  20       3982.51       4005.63        49.01 o
   5   0  20          1.70         -1.74         3.96 o
   6   0  20        849.43        911.29        17.06 o
   7   0  20         74.87         70.05         3.79 o
   8   0  20       1044.39       1120.19        29.81 o
   9   0  20        119.51        122.53         7.24 o
  10   0  20        930.65        885.65        13.89 o
 -14   1  20        211.28        198.38         9.99 o
 -13   1  20       1553.77       1659.92        97.34 o
 -12   1  20        238.65        236.88         5.22 o
 -11   1  20       2488.86       2397.37        30.03 o
 -10   1  20         15.31         17.21         2.11 o
  -9   1  20       1833.24       1917.17        19.26 o
  -8   1  20        510.54        520.40         7.06 o
  -7   1  20        307.86        312.32         4.98 o
  -6   1  20        675.31        661.02         7.71 o
  -5   1  20        954.50        935.28        10.47 o
  -4   1  20       1034.68       1045.84        10.83 o
  -3   1  20       5028.05       5072.05        43.46 o
  -2   1  20        155.72        150.12         3.80 o
  -1   1  20       5521.19       5496.80        46.91 o
   0   1  20         42.40         41.83         2.65 o
   1   1  20       1752.90       1695.57        16.01 o
   2   1  20         33.49         37.40         2.94 o
   3   1  20       1152.75       1226.20        13.31 o
   4   1  20        644.51        625.25        10.98 o
   5   1  20        849.64        852.32        11.05 o
   6   1  20         81.57         80.20         4.13 o
   7   1  20       1210.42       1221.45        14.04 o
   8   1  20          0.88          3.73         1.17 o
   9   1  20        345.00        337.40         6.45 o
 -12   2  20        313.72        304.92         8.96 o
 -11   2  20        149.55        157.13         6.55 o
 -10   2  20        513.75        526.24        14.47 o
  -9   2  20       1751.71       1714.00        17.13 o
  -8   2  20        185.17        187.60         3.83 o
  -7   2  20        148.78        152.01         3.56 o
  -6   2  20        366.76        379.81         5.64 o
  -5   2  20          2.52          1.79         1.48 o
  -4   2  20         33.05         38.81         2.68 o
  -3   2  20         90.68         84.64         3.49 o
  -2   2  20         97.30         98.01         3.25 o
  -1   2  20         59.42         55.04         2.90 o
   0   2  20       1488.41       1500.40        15.63 o
   1   2  20        567.29        500.59         7.27 o
   2   2  20       1244.15       1209.01        12.82 o
   3   2  20          5.05          5.92         2.18 o
   4   2  20        138.57        130.87         5.71 o
   5   2  20          2.83          2.41         1.87 o
   6   2  20         50.42         52.69         3.39 o
   7   2  20          4.32          6.45         1.67 o
  -9   3  20          5.40          4.77         1.57 o
  -8   3  20          5.00          4.72         1.27 o
  -7   3  20         94.28         75.99         2.64 o
  -6   3  20        130.50        126.39         3.05 o
  -5   3  20         84.70         83.86         2.86 o
  -4   3  20        164.11        165.45         4.12 o
  -3   3  20          0.24          3.87         1.45 o
  -2   3  20         12.76         15.50         1.76 o
  -1   3  20        199.33        183.09         3.35 o
   0   3  20        243.42        229.69         3.77 o
   1   3  20        263.24        258.00         5.24 o
   2   3  20        246.67        244.77         4.82 o
   3   3  20          2.67         10.35         7.24 o
   4   3  20         35.23         33.77         4.14 o
 -14   1  21         17.41         17.92         4.14 o
 -13   1  21        363.56        350.96         7.54 o
 -12   1  21         30.15         35.28         3.62 o
 -11   1  21        180.31        192.10         5.46 o
 -10   1  21         12.83          7.94         1.77 o
  -9   1  21        961.13        905.78        11.37 o
  -8   1  21         33.97         30.75         2.72 o
  -7   1  21         50.19         50.07         2.80 o
  -6   1  21        398.15        370.71         5.38 o
  -5   1  21       1465.69       1510.62        14.86 o
  -4   1  21         22.70         27.92         2.57 o
  -3   1  21         18.12         21.37         2.44 o
  -2   1  21         19.71         28.16         2.62 o
  -1   1  21       1594.91       1513.04        14.57 o
   0   1  21         24.86         22.50         2.06 o
   1   1  21       1090.62       1090.83        11.09 o
   2   1  21         72.47         76.97         3.78 o
   3   1  21        166.98        184.05         5.03 o
   4   1  21         74.40         81.02         3.35 o
   5   1  21        212.04        202.58         4.90 o
   6   1  21        156.62        174.58         4.27 o
   7   1  21        255.20        271.58         4.82 o
   8   1  21         17.51         21.36         4.14 o
 -12   2  21        625.16        608.47        14.47 o
 -11   2  21          9.53          7.93         4.48 o
 -10   2  21        542.60        559.73         8.48 o
  -9   2  21        163.76        179.10         4.57 o
  -8   2  21        616.63        622.96         7.49 o
  -7   2  21         17.59         12.65         1.63 o
  -6   2  21       2595.62       2630.84        25.48 o
  -5   2  21          2.48          2.20         2.09 o
  -4   2  21       2037.87       2097.07        41.43 o
  -3   2  21         42.08         35.64         2.81 o
  -2   2  21       1903.49       1914.89        23.31 o
  -1   2  21        104.79        107.26         4.39 o
   0   2  21        170.04        166.23         3.69 o
   1   2  21         31.98         21.92         1.97 o
   2   2  21       1226.46       1211.72        14.21 o
   3   2  21         64.90         60.06         3.97 o
   4   2  21        586.95        581.41        12.92 o
   5   2  21         15.89         11.42         2.06 o
   6   2  21       1455.12       1466.43        22.42 o
   7   2  21         14.74         16.54         3.45 o
  -8   3  21          5.89          3.41         1.36 o
  -7   3  21       1671.76       1630.69        40.93 o
  -6   3  21         54.43         54.80         3.93 o
  -5   3  21        470.99        488.41         8.85 o
  -4   3  21        115.24        109.57         2.94 o
  -3   3  21       1555.19       1570.41        19.59 o
  -2   3  21        299.89        295.05         4.14 o
  -1   3  21        930.85        906.61        16.84 o
   0   3  21        102.12         99.16         2.91 o
   1   3  21        971.25        995.95        12.99 o
   2   3  21        157.93        151.42         8.61 o
   3   3  21        887.33        873.42        19.64 o
 -14   0  22       1195.84       1205.90        26.19 o
 -13   0  22         66.92         84.77         5.51 o
 -12   0  22       2163.90       2145.17        46.52 o
 -11   0  22         50.18         43.76         5.17 o
 -10   0  22       2263.58       2359.47        51.69 o
  -8   0  22       2214.10       2242.70        29.24 o
  -7   0  22         92.80         87.00         4.75 o
  -6   0  22       2819.48       2936.48        36.87 o
  -5   0  22       3778.60       3778.14        46.69 o
  -4   0  22       2228.66       2260.87        57.59 o
  -3   0  22        954.90        969.90        15.27 o
  -2   0  22       2704.21       2817.96        31.34 o
  -1   0  22         61.32         65.82         3.55 o
   0   0  22        837.93        930.61        14.92 o
   1   0  22       1625.75       1525.22        17.78 o
   2   0  22       1164.18       1199.52        16.77 o
   3   0  22          4.13         -0.34         2.41 o
   4   0  22       2182.23       2114.57        26.92 o
   5   0  22         27.91         23.93         2.89 o
   6   0  22       1496.39       1482.27        23.39 o
   7   0  22          0.22          1.72         1.46 o
   8   0  22         96.18         82.70         3.17 o
 -13   1  22        986.25       1019.19        19.12 o
 -12   1  22         40.50         37.04         5.00 o
 -11   1  22       1465.85       1474.84        50.48 o
 -10   1  22         52.23         45.10         2.83 o
  -9   1  22       2781.92       2775.06        26.62 o
  -8   1  22         18.36         23.34         5.72 o
  -7   1  22       3590.42       3597.96        34.75 o
  -6   1  22          0.62         -0.30         1.41 o
  -5   1  22       1061.90       1041.19        10.62 o
  -4   1  22          5.88          3.94         1.32 o
  -3   1  22        219.85        211.95         4.16 o
  -2   1  22         72.57         65.25         2.69 o
  -1   1  22       1249.20       1305.04        12.90 o
   0   1  22         83.88         75.72         2.75 o
   1   1  22       2422.01       2379.75        21.45 o
   2   1  22        235.06        208.12         3.71 o
   3   1  22       2436.48       2438.69        23.76 o
   4   1  22        312.40        283.40         5.29 o
   5   1  22        954.10        962.63        13.32 o
   6   1  22         21.24         19.50         4.84 o
   7   1  22        461.87        490.17         8.89 o
   8   1  22         61.38         63.26         3.45 o
 -11   2  22         11.10         21.71         4.14 o
 -10   2  22        466.89        461.50         7.16 o
  -9   2  22         12.65         13.54         2.22 o
  -8   2  22        516.20        522.18         6.41 o
  -7   2  22        267.67        243.40         4.32 o
  -6   2  22        945.94        920.24        10.17 o
  -5   2  22         32.32         33.36         2.37 o
  -4   2  22       1507.41       1473.02        15.19 o
  -3   2  22        253.74        240.57         4.22 o
  -2   2  22        253.40        247.92         4.24 o
  -1   2  22        847.94        820.43         9.34 o
   0   2  22        217.79        220.47         4.00 o
   1   2  22         14.48         14.93         2.75 o
   2   2  22        702.00        718.03         9.33 o
   3   2  22          7.91          6.76         2.23 o
   4   2  22        708.05        751.09        13.28 o
   5   2  22         25.25         30.51         3.62 o
   6   2  22        397.78        371.85         7.05 o
  -7   3  22         23.62         27.93         1.87 o
  -6   3  22         10.48         10.23         1.39 o
  -5   3  22         47.66         47.69         1.98 o
  -4   3  22        152.69        135.13         3.70 o
  -3   3  22         43.92         47.62         2.49 o
  -2   3  22         86.84         82.33         3.79 o
  -1   3  22         33.25         38.29         2.11 o
   0   3  22          0.01         -1.48         1.65 o
   1   3  22        156.41        152.27         4.26 o
 -13   1  23        188.26        170.91         6.55 o
 -12   1  23          0.05          0.00         2.93 o
 -11   1  23        355.55        396.82         8.86 o
 -10   1  23         32.77         33.88         2.42 o
  -9   1  23        186.16        183.02         3.36 o
  -8   1  23          8.81         11.59         1.58 o
  -7   1  23        896.66        877.82         9.09 o
  -6   1  23         10.01         12.14         1.96 o
  -5   1  23        723.21        697.45         8.72 o
  -4   1  23         92.06         98.61         2.90 o
  -3   1  23       2200.43       2146.78        19.55 o
  -2   1  23          7.77          4.65         1.32 o
  -1   1  23         53.94         50.93         2.65 o
   0   1  23         15.24         20.23         3.17 o
   1   1  23        690.99        641.42         7.30 o
   2   1  23         60.91         59.01         3.78 o
   3   1  23          2.01          4.06         1.35 o
   4   1  23          4.91          5.77         1.74 o
   5   1  23        504.66        479.81         7.82 o
   6   1  23        149.76        137.92         6.40 o
   7   1  23        308.18        328.20         6.21 o
 -10   2  23        858.45        831.01        11.14 o
  -9   2  23         47.65         41.65         3.38 o
  -8   2  23        888.40        860.60        18.30 o
  -7   2  23        150.34        144.10         3.07 o
  -6   2  23        994.54        976.27        10.51 o
  -5   2  23         53.69         48.47         2.64 o
  -4   2  23        911.13        906.93         9.95 o
  -3   2  23         57.15         54.69         2.60 o
  -2   2  23       1645.76       1679.39        16.83 o
  -1   2  23         88.60        102.06         3.05 o
   0   2  23       1082.84       1100.64        11.53 o
   1   2  23        117.22        120.40         3.12 o
   2   2  23        305.35        327.99         6.83 o
   3   2  23        135.45        130.21         4.31 o
   4   2  23         72.10         69.25         3.61 o
   5   2  23        418.04        453.72        14.30 o
  -5   3  23       1257.84       1227.32        13.94 o
  -4   3  23        108.47        100.99         2.74 o
  -3   3  23        736.20        751.89         8.57 o
  -2   3  23        164.73        160.27         4.78 o
  -1   3  23       1035.72       1015.85        15.71 o
 -13   0  24        438.65        455.50        11.37 o
 -12   0  24       2145.30       2535.20        56.17 o
 -11   0  24         64.03         71.33         4.82 o
 -10   0  24       2042.25       2126.91        46.17 o
  -9   0  24         12.62         16.88         4.48 o
  -8   0  24       2146.31       2176.33        33.75 o
  -7   0  24         40.73         33.15         3.31 o
  -6   0  24       1952.19       2065.23        46.86 o
  -5   0  24        430.34        393.16         7.84 o
  -4   0  24       2301.97       2237.76        28.71 o
  -3   0  24        321.93        313.18         7.92 o
  -2   0  24       1722.04       1671.23        19.25 o
  -1   0  24        364.22        336.46         6.83 o
   0   0  24       2816.54       2834.87        42.88 o
   1   0  24         10.88          9.15         1.78 o
   2   0  24       1027.22       1086.07        14.98 o
   3   0  24        651.62        573.71         8.95 o
   4   0  24       1263.54       1317.15        17.17 o
   5   0  24         50.43         58.74         3.79 o
   6   0  24        526.43        526.03         9.38 o
   7   0  24        350.45        309.75         8.61 o
 -12   1  24         33.34         22.05         4.14 o
 -11   1  24       2051.11       2158.00        39.97 o
 -10   1  24         11.21          8.42         1.70 o
  -9   1  24       2057.84       2137.00        19.90 o
  -8   1  24         45.49         44.02         2.54 o
  -7   1  24       1435.00       1476.61        13.89 o
  -6   1  24         78.89         72.95         2.60 o
  -5   1  24       1637.55       1649.03        15.30 o
  -4   1  24        191.51        180.11         3.44 o
  -3   1  24       1854.00       1869.05        18.83 o
  -2   1  24        135.02        138.81         3.09 o
  -1   1  24       1432.12       1423.10        13.48 o
   0   1  24        175.10        188.35         3.53 o
   1   1  24       1056.33       1132.24        10.16 o
   2   1  24         78.93         82.15         2.68 o
   3   1  24        619.45        613.75         8.01 o
   4   1  24        121.49        117.53         6.42 o
   5   1  24        534.90        544.94         9.62 o
   6   1  24         22.82         14.47         3.10 o
 -10   2  24        582.23        519.56        13.09 o
  -9   2  24          1.04         -0.14         1.46 o
  -8   2  24        495.68        531.51        12.87 o
  -7   2  24          0.45          1.73         1.35 o
  -6   2  24        599.32        623.78         7.18 o
  -5   2  24          1.79          2.38         1.16 o
  -4   2  24        521.90        526.35         9.38 o
  -3   2  24          8.33          5.65         1.19 o
  -2   2  24        789.10        802.46         8.81 o
  -1   2  24          4.13          6.93         1.27 o
   0   2  24        121.34        123.73         2.94 o
   1   2  24        391.69        374.01         6.30 o
   2   2  24        319.36        337.49        15.16 o
   3   2  24          0.64          1.81         1.40 o
   4   2  24        124.12        127.05         3.63 o
 -11   1  25        270.82        271.84         8.27 o
 -10   1  25        123.31        111.53         3.60 o
  -9   1  25        643.84        632.99         8.46 o
  -8   1  25         48.79         53.69         2.30 o
  -7   1  25        468.77        466.66         6.78 o
  -6   1  25        145.20        140.84         3.13 o
  -5   1  25        250.37        269.40         4.02 o
  -4   1  25          4.91          3.25         1.18 o
  -3   1  25        240.91        245.55         3.84 o
  -2   1  25        104.30        104.15         2.69 o
  -1   1  25        143.94        153.09         3.07 o
   0   1  25         72.82         72.49         2.27 o
   1   1  25        471.36        503.94         5.33 o
   2   1  25        394.79        398.04         6.12 o
   3   1  25        369.98        345.56         7.71 o
   4   1  25          0.43         -1.03         1.72 o
   5   1  25          9.60         13.24         5.69 o
  -9   2  25        236.69        211.88         8.27 o
  -8   2  25        814.09        799.97        13.78 o
  -7   2  25        186.83        201.71         8.11 o
  -6   2  25        945.27        966.37         9.98 o
  -5   2  25         88.30         83.07         3.24 o
  -4   2  25        750.08        743.34         8.07 o
  -3   2  25        300.96        290.76         7.17 o
  -2   2  25        415.47        432.52         7.66 o
  -1   2  25        458.01        459.90         9.59 o
   0   2  25        500.35        509.81         6.12 o
   1   2  25        272.09        262.40         9.21 o
   2   2  25        482.21        503.48         8.89 o
   3   2  25         68.07         68.98         3.04 o
 -11   0  26        739.24        775.59        17.92 o
 -10   0  26       1141.95       1152.18        25.84 o
  -9   0  26       1940.79       2248.86        51.00 o
  -7   0  26       1535.09       1587.84        25.10 o
  -6   0  26       1800.52       1796.20        28.50 o
  -5   0  26        374.13        401.37         9.99 o
  -4   0  26       1445.98       1466.56        20.18 o
  -3   0  26        413.90        452.27         9.95 o
  -2   0  26       2020.65       2037.96        31.92 o
  -1   0  26        487.56        503.58        12.18 o
   0   0  26        906.28        904.38        15.71 o
   1   0  26        499.11        543.75        10.48 o
   2   0  26        416.68        404.54         6.76 o
   3   0  26       1031.82       1027.67        37.49 o
   4   0  26        131.57        151.96         6.20 o
   5   0  26        462.72        427.25        10.68 o
 -10   1  26        540.88        514.82        21.86 o
  -9   1  26        763.49        761.55         9.09 o
  -8   1  26        395.26        420.44         5.32 o
  -7   1  26       1908.49       1909.19        21.28 o
  -6   1  26        596.08        618.43         6.70 o
  -5   1  26       1446.75       1429.11        13.15 o
  -4   1  26        507.96        517.47         5.81 o
  -3   1  26       1071.94       1092.33        10.50 o
  -2   1  26        376.47        368.52         4.66 o
  -1   1  26        551.01        564.99         5.69 o
   0   1  26        220.65        233.39         3.33 o
   1   1  26        320.60        316.99         6.76 o
   2   1  26        246.38        261.04         4.95 o
   3   1  26        324.59        309.18         8.61 o
   4   1  26        382.67        383.35         7.06 o
  -7   2  26         60.03         65.21         2.19 o
  -6   2  26        305.97        322.62         4.52 o
  -5   2  26         73.69         76.87         2.40 o
  -4   2  26        485.26        460.98        11.74 o
  -3   2  26         65.39         57.09         3.64 o
  -2   2  26        157.17        150.75         4.84 o
  -1   2  26          8.83         12.36         2.59 o
   0   2  26        292.17        304.83        15.85 o
   1   2  26        114.49         99.80         3.28 o
  -9   1  27         57.30         54.57         3.14 o
  -8   1  27         58.29         67.19         5.03 o
  -7   1  27          5.65          9.36         1.35 o
  -6   1  27        106.87        104.36         3.60 o
  -5   1  27         26.65         24.16         1.64 o
  -4   1  27        302.62        298.54         4.22 o
  -3   1  27        427.45        437.60         4.67 o
  -2   1  27        262.16        254.55         3.35 o
  -1   1  27         45.63         38.68         2.26 o
   0   1  27        221.18        217.11         4.04 o
   1   1  27         48.35         53.05         2.65 o
   2   1  27         53.44         51.62         4.65 o
   3   1  27         15.76          3.10         1.72 o
  -5   2  27       1102.85       1129.71        23.97 o
  -4   2  27        139.51        136.78         2.67 o
  -3   2  27        435.78        428.36         5.38 o
  -2   2  27        357.20        343.64         9.72 o
  -1   2  27        169.19        162.99         6.89 o
  -9   0  28        731.14        724.89        12.06 o
  -8   0  28       1420.04       1507.41        32.74 o
  -7   0  28       1143.02       1145.37        18.39 o
  -6   0  28       1051.78        962.00        50.14 o
  -5   0  28        315.98        299.79        10.68 o
  -4   0  28        483.19        485.79        23.26 o
  -3   0  28        738.42        712.77        35.66 o
  -2   0  28        333.15        338.00         9.99 o
  -1   0  28       1619.85       1757.20        27.05 o
   0   0  28        162.45        147.14         6.20 o
   1   0  28        252.02        229.33         5.23 o
   2   0  28        451.20        436.55        11.03 o
  -8   1  28        735.63        717.53        11.70 o
  -7   1  28        658.85        664.04        11.08 o
  -6   1  28        351.99        329.55         4.74 o
  -5   1  28        463.14        469.22        31.89 o
  -4   1  28        744.28        767.84         9.91 o
  -3   1  28        175.97        147.37         2.85 o
  -2   1  28        419.08        423.35        13.75 o
  -1   1  28        367.89        361.13         5.03 o
   0   1  28        793.87        806.40        10.68 o
   1   1  28        501.86        515.12        12.41 o
  -6   1  29        418.17        409.23         7.43 o
  -5   1  29          4.27          4.35         1.16 o
  -4   1  29        617.13        645.03         8.75 o
  -3   1  29        216.04        214.88         3.98 o
  -2   1  29         58.31         53.64         4.65 o
                                                
